# Supplementary material for: Structure of the human dopamine transporter and mechanisms of inhibition
Source: Nature. 2024 Aug 7;632(8025):672–7. doi: 10.1038/s41586-024-07739-9 (PMC11324517; doi:10.1038/s41586-024-07739-9)
Supplement: Supplementary file 4 — Source Data Fig. 1 [file 41586_2024_7739_MOESM4_ESM.xlsx]

## Sheet: Fig 1a
Figure 1a
	Replicate 1
		[3H]DA Uptake (cpm) - Full length hDAT
	[3H]DA (uM)	15			5			1.66			0.55			0.185			0.061			0.02			0.0068
	Total counts - 0 µM MRS7292	1211	1231	912	668	789	1161	532	650	577	622	461	388	251	247	277	133	105	109	44	45	41	25	25	16
	Total counts - 10 µM MRS7292	187	250	212	151	257	217	51	66	55	41	32	28	21	23	22	15	19	17	14	18	11	9	16	8
	Background	194	185	184	85	95	231	33	30	35	18	15	13	13	17	13	11	6	10	9	10	14	8	2	6
		[3H]DA Uptake (cpm) - Δ-hDAT
	[3H]DA (uM)	15			5			1.66			0.55			0.185			0.061			0.02			0.0068
	Total counts - 0 µM MRS7292	2365	2217	2303	1928	699	1901	1122	1940	1752	1219	1263	1181	536	403	468	181	188	121	52	63	66	30	31	27
	Total counts - 10 µM MRS7292	234	267	275	115	119	190	2696	54	65	47	40	105	20	17	15	11	15	25	9	11	4	8	6	13
	Background	268	173	232	105	78	79	35	65	58	18	19	16	9	9	14	12	16	10	9	10	8	10	11	13
	Replicate 2
		[3H]DA Uptake (cpm) - Full length hDAT
	[3H]DA (uM)	15			5			1.66			0.55			0.185			0.061			0.02			0.0068
	Total counts - 0 µM MRS7292	1524	1894	1456	1303	1050	1072	947	854	677	571	813	816	326	340	334	156	119	148	30	79	49	29	31	32
	Total counts - 10 µM MRS7292	277	279	343	171	150	170	83	90	65	59	38	51	25	15	25	13	18	14	14	9	7	10	11	8
	Background	211	208	201	94	86	93	46	47	45	22	17	16	15	13	18	6	11	6	5	6	2	6	10	8
		[3H]DA Uptake (cpm) - Δ-hDAT
	[3H]DA (uM)	15			5			1.66			0.55			0.185			0.061			0.02			0.0068
	Total counts - 0 µM MRS7292	2114	2550	2559	1913	1978	1951	1480	1701	1671	1036	1188	1117	345	377	510	184	181	185	45	72	70	28	27	30
	Total counts - 10 µM MRS7292	297	317	296	155	135	135	60	54	63	33	29	38	19	17	19	11	12	13	7	8	16	11	6	6
	Background	229	245	173	81	80	100	36	33	28	114	25	30	11	8	13	9	5	13	14	6	8	9	10	9
	Replicate 3
		[3H]DA Uptake (cpm) - Full length hDAT
	[3H]DA (uM)	15			5			1.66			0.55			0.185			0.061			0.02			0.0068
	Total counts - 0 µM MRS7292	1312	1269	1447	1186	1120	1039	848	810	960	625	760	661	338	307	268	137	147	173	42	67	54	28	25	19
	Total counts - 10 µM MRS7292	256	215	291	132	145	124	88	83	75	42	43	60	20	15	27	10	13	16	9	13	9	8	14	10
	Background	175	275	207	82	62	85	32	38	34	14	17	22	11	11	8	10	10	11	11	9	6	8	10	7
		[3H]DA Uptake (cpm) - Δ-hDAT
	[3H]DA (uM)	15			5			1.66			0.55			0.185			0.061			0.02			0.0068
	Total counts - 0 µM MRS7292	2244	1908	1926	1617	1528	1569	1360	1527	1520	978	1074	938	409	418	411	136	147	150	59	77	66	25	26	35
	Total counts - 10 µM MRS7292	226	210	264	82	80	119	53	62	65	32	42	45	12	22	22	14	14	12	14	10	10	7	6	4
	Background	164	176	156	71	63	74	32	28	27	13	19	10	11	16	9	5	8	14	5	9	7	10	7	11

## Sheet: Fig 1b
Figure 1b
	Replicate 1
	β-CFT (nM)	150			50			16.66			5.55			1.85			0.617			0.205			0
	Total counts	2394	2398	2571	2263	2277	2217	1739	1664	1757	909	898	1007	427	488	446	189	179	192	84	75	82	16	13	8
	Background	435	424	600	132	219	187	55	45	65	30	22	29	9	12	11	9	4	15	9	6	5	7	9	6
	Replicate 2
	β-CFT (nM)	150			50			16.66			5.55			1.85			0.617			0.205			0
	Total counts	2540	2694	2589	2545	2576	2563	2092	2061	1930	1024	1061	1048	460	490	468	204	169	192	74	63	69	10	11	11
	Background	483	419	411	152	113	115	38	69	52	13	17	14	15	12	14	12	5	6	9	6	8	6	7	9
	Replicate 3
	β-CFT (nM)	150			50			16.66			5.55			1.85			0.617			0.205			0
	Total counts	2266	2345	2209	2357	2182	2173	1852	1703	1702	957	1014	887	455	454	410	177	171	174	78	80	59	10	12	12
	Background	431	450	415	143	138	146	114	52	59	35	22	27	7	12	8	7	5	7	5	7	8	5	9	8
