# Supplementary material for: Structure of the human dopamine transporter and mechanisms of inhibition
Source: Nature. 2024 Aug 7;632(8025):672–7. doi: 10.1038/s41586-024-07739-9 (PMC11324517; doi:10.1038/s41586-024-07739-9)
Supplement: Supplementary file 5 — Source Data Fig. 2 [file 41586_2024_7739_MOESM5_ESM.xlsx]

## Sheet: Fig 2d
Figure 2d
	Replicate 1
	MRS7292 (µM)	1e-06			30			10			3.33			1.11			0.37			0.123			0.041
	Δ-hDAT total counts	5323	5814	5009	95	92	128	416	390	363	1122	1357	1488	4359	4710	4350	5381	5027	5663	5248	5020	4772	5266	5201	5101
	Δ-hDAT background	29	27	23	19	17	16	22	15	20	22	18	22	23	23	22	31	17	29	34	23	20	25	24	18
	D385A total	4542	4663	5179	257	320	320	1449	1123	1313	3385	3551	3783	3568	4819	4428	5045	4595	5557	5946	5183	5153	5161	5312	5150
	D385A background	44	28	25	14	17	17	22	19	26	20	16	18	19	22	29	16	17	25	29	25	20	34	28	35
	V364I total	5751	5593	5760	24	25	29	56	61	65	339	281	222	1376	1489	2102	5223	4701	4331	5232	5039	5587	5919	5926	5833
	V364I background	13	16	15	13	21	20	9	9	15	15	13	15	8	15	16	16	22	19	25	19	22	24	32	23
	D385N total	4317	5078	4772	145	99	152	452	423	484	1650	2009	1870	3461	3945	4257	5432	5093	5346	5397	5379	5481	5340	5812	5655
	D385N background	18	30	42	21	20	19	29	25	30	36	21	30	23	22	30	35	49	34	43	48	37	36	31	29
	MRS7292 (µM)	1e-06			10			3.33			1.11			0.37			0.123			0.041			0.0137
	M414L total	3006	3884	4194	34	48	37	137	157	144	1791	1476	1799	3089	3519	3647	3408	4043	3763	3609	3411	2711	2904	2823	3096
	M414L background	7	13	66	21	13	16	9	17	26	17	22	12	15	27	28	23	16	20	13	17	18	17	15	16
	MRS7292 (µM)	1e-06			30			10			3.33			1.11			0.37			0.123			0.041
	I390L total counts	1962	2235	2181	109	108	83	314	330	498	1435	1660	1083	2254	2340	2067	2346	2103	1864	2192	2072	1939	2103	2203	2028
	I390L background	21	18	29	14	13	14	23	14	19	26	23	15	18	23	18	18	20	18	14	26	20	22	18	18
	I390L-V364I total	1634	1732	1505	27	23	36	69	75	85	330	390	432	608	681	791	1205	1165	1306	1613	1592	1549	1712	1790	2102
	I390L-V364I background	18	18	15	21	23	15	15	16	19	10	13	15	14	11	23	18	23	20	21	19	16	19	19	20
	Replicate 2
	MRS7292 (µM)	1e-06			30			10			3.33			1.11			0.37			0.123			0.041
	Δ-hDAT total counts	4834	4159	4990	76	86	63	347	376	344	1430	1405	1603	3817	3790	4275	4711	4488	4778	5049	4784	4461	4768	4807	4728
	Δ-hDAT background	16	21	27	26	22	16	15	24	26	23	21	23	22	30	25	20	25	32	19	38	21	28	22	24
	D385A total	4419	4560	4237	286	316	337	1266	1315	1164	3094	2934	3178	3556	3250	4282	4370	3831	4418	4657	4686	4429	4650	4658	4475
	D385A background	24	21	30	19	17	16	21	27	22	29	25	26	31	24	25	33	64	31	37	30	32	27	33	38
	V364I total	5223	5698	5483	37	24	23	61	59	57	231	191	278	986	1100	1838	2850	3168	4076	4293	4932	4435	4654	4126	4369
	V364I background	22	28	26	24	12	19	14	17	10	35	15	21	15	22	10	20	18	20	36	21	13	28	66	26
	D385N total	4035	3810	4337	82	93	98	546	391	382	1663	1478	1609	3006	3034	3674	4335	4338	4138	4679	4440	4402	4638	4488	4401
	D385N background	35	43	30	11	20	20	24	19	16	17	18	14	28	21	21	26	36	34	28	42	43	36	34	26
	MRS7292 (µM)	1e-06			10			3.33			1.11			0.37			0.123			0.041			0.0137
	M414L total	3372	3039	3346	33	44	35	101	86	101	485	439	1183	1624	2074	2250	2670	2924	3002	3051	2706	3065	3189	2491	3231
	M414L background	22	13	15	16	24	8	16	9	17	18	12	19	10	12	19	20	16	204	20	32	19	15	11	17
	MRS7292 (µM)	1e-06			30			10			3.33			1.11			0.37			0.123			0.041
	I390L total counts	1892	2075	1869	89	68	75	244	272	252	764	685	839	1696	2037	1873	1850	1492	1622	1638	1947	1784	1679	1558	1687
	I390L background	10	14	28	12	14	12	19	24	14	13	16	18	21	20	25	30	18	19	14	20	16	17	15	18
	I390L-V364I total	1538	1559	1450	32	28	20	48	60	62	168	193	212	342	444	581	959	934	951	1213	1295	1407	1519	1452	1386
	I390L-V364I background	18	21	14	21	15	11	18	14	22	22	26	8	16	12	8	14	18	9	19	15	20	20	13	16
	Replicate 3
	MRS7292 (µM)	1e-06			30			10			3.33			1.11			0.37			0.123			0.041
	Δ-hDAT total counts	5802	5450	5280	127	125	98	437	292	483	1949	1677	2382	4603	4680	4743	5148	4905	5337	5320	5386	5428	5587	5269	5326
	Δ-hDAT background	28	27	36	22	16	28	25	22	16	19	24	23	36	31	36	25	28	29	38	23	23	20	30	22
	D385A total	4682	5001	4935	362	408	403	1417	1411	1373	3443	3352	3777	4363	4426	4677	5022	5101	4764	5220	5063	5255	4858	4961	5517
	D385A background	24	38	41	30	16	20	19	606	20	32	25	18	32	31	28	40	27	28	41	24	26	33	18	26
	V364I total	5760	5457	5433	36	26	24	84	89	73	351	322	449	1398	1228	1104	3041	3490	3256	5185	4961	4704	4970	5054	5517
	V364I background	31	21	29	19	13	24	22	10	18	17	23	24	18	17	19	25	22	17	31	25	16	22	20	26
	D385N total	4472	4506	4140	105	96	91	315	364	372	1651	1529	1874	3091	3202	2540	3491	3787	4052	3961	4199	4029	4302	3903	4300
	D385N background	27	27	34	14	13	20	17	15	19	17	11	19	15	35	20	29	30	30	22	40	29	27	31	28
	MRS7292 (µM)	1e-06			10			3.33			1.11			0.37			0.123			0.041			0.0137
	M414L total	1528	1501	2020	22	15	26	64	71	102	652	721	735	1197	1285	1397	1409	1421	1325	1402	1479	1477	1614	1465	1894
	M414L background	20	11	20	18	21	17	20	21	17	20	18	77	22	22	18	22	15	23	31	10	12	12	20	76
	MRS7292 (µM)	1e-06			30			10			3.33			1.11			0.37			0.123			0.041
	I390L total counts	1764	1710	1776	89	87	88	329	299	298	1027	899	952	1912	1927	1845	1923	1862	1906	1576	1615	1731	1602	1467	1509
	I390L background	16	18	21	18	17	17	16	16	15	17	20	22	17	24	19	25	21	31	17	18	22	17	15	17
	I390L-V364I total	1500	1731	1700	35	26	37	76	66	76	260	236	325	775	651	762	1237	1312	1345	1574	1476	1843	1671	1588	1608
	I390L-V364I background	14	14	19	22	13	27	19	22	10	23	14	22	17	21	16	13	26	18	23	20	19	17	15	21
