# Supplementary material for: Structure of the human dopamine transporter and mechanisms of inhibition
Source: Nature. 2024 Aug 7;632(8025):672–7. doi: 10.1038/s41586-024-07739-9 (PMC11324517; doi:10.1038/s41586-024-07739-9)
Supplement: Supplementary file 6 — Source Data Fig. 3 [file 41586_2024_7739_MOESM6_ESM.xlsx]

## Sheet: Fig 3c
Figure 3c
	Replicate 1
	Added Zn2+ (µM)	0			0.0457247			0.137174			0.411523			1.23457			3.7037			11.1111			33.3333			100			300
	Δ-hDAT total counts	3630	3491	3438							3155	3308	3482	3616	3027	2892	2321	2149	1943	1550	1703	2026	1573	1503	1606	1221	1015	885	418	402	427
	Δ-hDAT background	95	86	91							99	92	114	96	98	90	96	79	127	76	84	100	91	69	70	64	79	82	88	78	79
	T211E total	3177	3505	3110	1437	1516	1325	1009	867	853	527	516	677	481	403	403	284	246	231	238	277	278	342	313	301
	T211E background	59	58	66	81	91	96	88	50	71	207	65	75	84	77	80	67	72	92	56	73	84	83	78	76
	T211H total	3967	4090	3556				2969	2868	2428	2213	1804	1794	1806	1414	1274	837	824	1109	486	515	477	441	462	475	252	226	267
	T211H background	77	75	89				140	100	163	64	94	68	93	87	76	72	76	74	72	75	73	58	63	45	88	74	67
	Replicate 2
	Added Zn2+ (µM)	0			0.0457247			0.137174			0.411523			1.23457			3.7037			11.1111			33.3333			100			300
	Δ-hDAT total counts	4018	3828	3672							3458	3089	3357	3105	3118	3175	1979	2178	2228	2029	1818	1787	1238	1123	1240	771	681	793	402	451	435
	Δ-hDAT background	161	149	174							119	124	180	126	94	124	90	73	83	81	98	100	92	80	83	83	110	112	88	97	69
	T211E total	3734	4057	4048	1043	1084	946	609	563	623	635	450	501	459	447	440	335	268	302	323	314	345	416	290	362
	T211E background	93	87	89	87	73	97	95	75	84	54	70	71	60	66	72	94	64	74	88	57	51	67	66	68
	T211H total	3707	3196	3766				2405	2334	2307	1917	1650	1702	1146	1389	1404	951	892	809	810	577	717	528	524	546	419	394	350
	T211H background	156	171	125				77	91	109	81	90	64	81	94	77	68	74	80	62	73	83	88	79	78	59	65	97
	Replicate 3
	Added Zn2+ (µM)	0			0.0457247			0.137174			0.411523			1.23457			3.7037			11.1111			33.3333			100			300
	Δ-hDAT total counts	3183	3587	3027							3017	2960	2624	2225	1943	2195	2099	1947	1866	1695	1560	1477	1063	1147	906	660	598	682	386	349	353
	Δ-hDAT background	108	109	87							115	105	115	94	97	79	76	74	133	108	82	72	102	86	77	69	65	76	67	71	102
	T211E total	2730	2308	2185	1214	1350	1252	766	728	777	372	372	389	286	276	244	159	217	381	238	249	229	261	242	215
	T211E background	54	71	64	70	64	111	68	70	110	63	69	72	64	50	44	87	98	108	93	66	260	63	79	67
	T211H total	918	1946	2158				679	946	1111	922	890	993	571	540	534	316	317	411	230	281	267	246	210	198	158	145	163
	T211H background	62	58	79				75	96	62	69	73	71	61	61	64	55	73	69	49	56	60	63	76	63	72	47	70
