# Supplementary material for: Structure of the human dopamine transporter and mechanisms of inhibition
Source: Nature. 2024 Aug 7;632(8025):672–7. doi: 10.1038/s41586-024-07739-9 (PMC11324517; doi:10.1038/s41586-024-07739-9)
Supplement: Supplementary file 7 — Source Data Extended Data Fig. 1 [file 41586_2024_7739_MOESM7_ESM.xlsx]

## Sheet: Ext Data Fig 1a
Extended Data Figure 1a	Retention time (m)	Trp fluorescence (AU)
	0	-2
	0.00833	-2
	0.01667	1
	0.025	4
	0.03333	11
	0.04167	13
	0.05	6
	0.05833	-1
	0.06667	-2
	0.075	-2
	0.08333	-4
	0.09167	-6
	0.1	-3
	0.10833	-3
	0.11667	-1
	0.125	8
	0.13333	10
	0.14167	10
	0.15	10
	0.15833	13
	0.16667	11
	0.175	3
	0.18333	-3
	0.19167	-8
	0.2	-6
	0.20833	2
	0.21667	4
	0.225	2
	0.23333	1
	0.24167	1
	0.25	3
	0.25833	-1
	0.26667	-5
	0.275	-6
	0.28333	-2
	0.29167	-2
	0.3	-6
	0.30833	-9
	0.31667	-13
	0.325	-17
	0.33333	-17
	0.34167	-18
	0.35	-18
	0.35833	-12
	0.36667	-14
	0.375	-20
	0.38333	-22
	0.39167	-23
	0.4	-22
	0.40833	-22
	0.41667	-26
	0.425	-25
	0.43333	-21
	0.44167	-17
	0.45	-15
	0.45833	-10
	0.46667	-6
	0.475	-8
	0.48333	-11
	0.49167	-13
	0.5	-17
	0.50833	-19
	0.51667	-19
	0.525	-10
	0.53333	-7
	0.54167	-8
	0.55	-4
	0.55833	3
	0.56667	12
	0.575	14
	0.58333	6
	0.59167	-2
	0.6	-5
	0.60833	-1
	0.61667	6
	0.625	10
	0.63333	6
	0.64167	1
	0.65	-3
	0.65833	-6
	0.66667	-7
	0.675	-16
	0.68333	-26
	0.69167	-29
	0.7	-24
	0.70833	-23
	0.71667	-18
	0.725	-12
	0.73333	-7
	0.74167	-5
	0.75	-7
	0.75833	-6
	0.76667	-2
	0.775	5
	0.78333	8
	0.79167	13
	0.8	14
	0.80833	9
	0.81667	4
	0.825	1
	0.83333	-6
	0.84167	-14
	0.85	-13
	0.85833	-1
	0.86667	13
	0.875	15
	0.88333	11
	0.89167	5
	0.9	1
	0.90833	2
	0.91667	4
	0.925	1
	0.93333	0
	0.94167	3
	0.95	7
	0.95833	7
	0.96667	1
	0.975	-2
	0.98333	-2
	0.99167	-2
	1	-2
	1.00833	-1
	1.01667	1
	1.025	0
	1.03333	0
	1.04167	10
	1.05	19
	1.05833	20
	1.06667	19
	1.075	21
	1.08333	19
	1.09167	12
	1.1	11
	1.10833	13
	1.11667	11
	1.125	6
	1.13333	3
	1.14167	1
	1.15	-2
	1.15833	-6
	1.16667	-10
	1.175	-8
	1.18333	-10
	1.19167	-3
	1.2	3
	1.20833	2
	1.21667	3
	1.225	11
	1.23333	15
	1.24167	18
	1.25	18
	1.25833	15
	1.26667	11
	1.275	9
	1.28333	11
	1.29167	18
	1.3	20
	1.30833	22
	1.31667	21
	1.325	12
	1.33333	6
	1.34167	2
	1.35	1
	1.35833	-3
	1.36667	-5
	1.375	1
	1.38333	3
	1.39167	0
	1.4	-5
	1.40833	-7
	1.41667	-8
	1.425	-10
	1.43333	-14
	1.44167	-14
	1.45	-9
	1.45833	1
	1.46667	10
	1.475	5
	1.48333	-1
	1.49167	-4
	1.5	-10
	1.50833	-18
	1.51667	-20
	1.525	-16
	1.53333	-8
	1.54167	-10
	1.55	-13
	1.55833	-15
	1.56667	-18
	1.575	-13
	1.58333	-14
	1.59167	-18
	1.6	-18
	1.60833	-12
	1.61667	-1
	1.625	3
	1.63333	-1
	1.64167	-3
	1.65	-1
	1.65833	6
	1.66667	7
	1.675	0
	1.68333	-11
	1.69167	-13
	1.7	-10
	1.70833	-6
	1.71667	-6
	1.725	-8
	1.73333	-8
	1.74167	-4
	1.75	1
	1.75833	3
	1.76667	-2
	1.775	-6
	1.78333	2
	1.79167	11
	1.8	13
	1.80833	5
	1.81667	3
	1.825	4
	1.83333	-2
	1.84167	-3
	1.85	1
	1.85833	2
	1.86667	2
	1.875	2
	1.88333	5
	1.89167	6
	1.9	3
	1.90833	-1
	1.91667	-1
	1.925	0
	1.93333	0
	1.94167	-6
	1.95	-4
	1.95833	-2
	1.96667	-5
	1.975	-6
	1.98333	-2
	1.99167	2
	2	0
	2.00833	2
	2.01667	-1
	2.025	-3
	2.03333	0
	2.04167	3
	2.05	4
	2.05833	6
	2.06667	9
	2.075	11
	2.08333	12
	2.09167	7
	2.1	2
	2.10833	5
	2.11667	4
	2.125	-3
	2.13333	-2
	2.14167	0
	2.15	1
	2.15833	5
	2.16667	5
	2.175	7
	2.18333	9
	2.19167	11
	2.2	7
	2.20833	0
	2.21667	-2
	2.225	-2
	2.23333	-1
	2.24167	3
	2.25	6
	2.25833	9
	2.26667	17
	2.275	22
	2.28333	17
	2.29167	3
	2.3	-8
	2.30833	-10
	2.31667	-2
	2.325	2
	2.33333	4
	2.34167	1
	2.35	-5
	2.35833	-10
	2.36667	-10
	2.375	-1
	2.38333	9
	2.39167	13
	2.4	12
	2.40833	9
	2.41667	3
	2.425	-2
	2.43333	-1
	2.44167	2
	2.45	4
	2.45833	9
	2.46667	19
	2.475	16
	2.48333	10
	2.49167	4
	2.5	1
	2.50833	1
	2.51667	-3
	2.525	3
	2.53333	10
	2.54167	6
	2.55	4
	2.55833	3
	2.56667	1
	2.575	3
	2.58333	4
	2.59167	2
	2.6	2
	2.60833	1
	2.61667	3
	2.625	8
	2.63333	11
	2.64167	15
	2.65	18
	2.65833	23
	2.66667	22
	2.675	12
	2.68333	7
	2.69167	8
	2.7	15
	2.70833	20
	2.71667	21
	2.725	14
	2.73333	9
	2.74167	12
	2.75	19
	2.75833	26
	2.76667	25
	2.775	22
	2.78333	17
	2.79167	18
	2.8	24
	2.80833	30
	2.81667	27
	2.825	21
	2.83333	18
	2.84167	15
	2.85	12
	2.85833	10
	2.86667	9
	2.875	9
	2.88333	13
	2.89167	11
	2.9	10
	2.90833	10
	2.91667	13
	2.925	6
	2.93333	7
	2.94167	10
	2.95	13
	2.95833	11
	2.96667	16
	2.975	23
	2.98333	25
	2.99167	20
	3	12
	3.00833	3
	3.01667	2
	3.025	0
	3.03333	1
	3.04167	4
	3.05	7
	3.05833	3
	3.06667	4
	3.075	8
	3.08333	6
	3.09167	3
	3.1	5
	3.10833	1
	3.11667	-1
	3.125	1
	3.13333	6
	3.14167	10
	3.15	12
	3.15833	14
	3.16667	14
	3.175	14
	3.18333	17
	3.19167	21
	3.2	24
	3.20833	20
	3.21667	14
	3.225	11
	3.23333	13
	3.24167	12
	3.25	10
	3.25833	10
	3.26667	16
	3.275	26
	3.28333	33
	3.29167	34
	3.3	32
	3.30833	31
	3.31667	26
	3.325	21
	3.33333	22
	3.34167	26
	3.35	26
	3.35833	30
	3.36667	29
	3.375	23
	3.38333	20
	3.39167	14
	3.4	9
	3.40833	5
	3.41667	4
	3.425	10
	3.43333	15
	3.44167	22
	3.45	28
	3.45833	31
	3.46667	29
	3.475	23
	3.48333	21
	3.49167	23
	3.5	23
	3.50833	19
	3.51667	17
	3.525	17
	3.53333	13
	3.54167	14
	3.55	10
	3.55833	7
	3.56667	7
	3.575	9
	3.58333	14
	3.59167	18
	3.6	25
	3.60833	28
	3.61667	31
	3.625	29
	3.63333	25
	3.64167	21
	3.65	16
	3.65833	15
	3.66667	12
	3.675	13
	3.68333	14
	3.69167	14
	3.7	10
	3.70833	12
	3.71667	17
	3.725	21
	3.73333	18
	3.74167	10
	3.75	3
	3.75833	-4
	3.76667	-2
	3.775	-2
	3.78333	5
	3.79167	11
	3.8	10
	3.80833	7
	3.81667	2
	3.825	-4
	3.83333	-8
	3.84167	-4
	3.85	4
	3.85833	10
	3.86667	13
	3.875	15
	3.88333	13
	3.89167	14
	3.9	8
	3.90833	5
	3.91667	4
	3.925	3
	3.93333	1
	3.94167	1
	3.95	6
	3.95833	6
	3.96667	3
	3.975	1
	3.98333	5
	3.99167	8
	4	10
	4.00833	13
	4.01667	13
	4.025	13
	4.03333	11
	4.04167	8
	4.05	10
	4.05833	3
	4.06667	1
	4.075	4
	4.08333	3
	4.09167	3
	4.1	12
	4.10833	16
	4.11667	23
	4.125	26
	4.13333	28
	4.14167	36
	4.15	42
	4.15833	41
	4.16667	31
	4.175	20
	4.18333	18
	4.19167	19
	4.2	21
	4.20833	21
	4.21667	18
	4.225	16
	4.23333	14
	4.24167	9
	4.25	4
	4.25833	3
	4.26667	1
	4.275	-2
	4.28333	-1
	4.29167	2
	4.3	2
	4.30833	3
	4.31667	2
	4.325	1
	4.33333	-3
	4.34167	-4
	4.35	3
	4.35833	11
	4.36667	13
	4.375	12
	4.38333	13
	4.39167	15
	4.4	12
	4.40833	8
	4.41667	6
	4.425	5
	4.43333	7
	4.44167	6
	4.45	5
	4.45833	6
	4.46667	13
	4.475	22
	4.48333	18
	4.49167	10
	4.5	7
	4.50833	5
	4.51667	7
	4.525	-2
	4.53333	-10
	4.54167	-10
	4.55	-12
	4.55833	-17
	4.56667	-21
	4.575	-23
	4.58333	-18
	4.59167	-10
	4.6	-4
	4.60833	-1
	4.61667	3
	4.625	5
	4.63333	6
	4.64167	0
	4.65	-8
	4.65833	-14
	4.66667	-18
	4.675	-18
	4.68333	-14
	4.69167	-10
	4.7	-7
	4.70833	-5
	4.71667	-8
	4.725	-14
	4.73333	-13
	4.74167	-13
	4.75	-13
	4.75833	-12
	4.76667	-14
	4.775	-15
	4.78333	-13
	4.79167	-9
	4.8	-8
	4.80833	-9
	4.81667	-10
	4.825	-9
	4.83333	-8
	4.84167	-7
	4.85	-8
	4.85833	-6
	4.86667	-5
	4.875	-6
	4.88333	-6
	4.89167	-4
	4.9	-1
	4.90833	2
	4.91667	3
	4.925	5
	4.93333	3
	4.94167	-5
	4.95	-13
	4.95833	-15
	4.96667	-13
	4.975	-1
	4.98333	8
	4.99167	14
	5	18
	5.00833	14
	5.01667	6
	5.025	3
	5.03333	4
	5.04167	0
	5.05	0
	5.05833	5
	5.06667	8
	5.075	12
	5.08333	7
	5.09167	0
	5.1	0
	5.10833	-2
	5.11667	-5
	5.125	-4
	5.13333	0
	5.14167	5
	5.15	14
	5.15833	23
	5.16667	27
	5.175	30
	5.18333	35
	5.19167	29
	5.2	23
	5.20833	18
	5.21667	13
	5.225	10
	5.23333	5
	5.24167	-5
	5.25	-3
	5.25833	-3
	5.26667	0
	5.275	11
	5.28333	11
	5.29167	6
	5.3	8
	5.30833	11
	5.31667	10
	5.325	8
	5.33333	8
	5.34167	10
	5.35	14
	5.35833	18
	5.36667	19
	5.375	21
	5.38333	18
	5.39167	13
	5.4	10
	5.40833	12
	5.41667	11
	5.425	8
	5.43333	7
	5.44167	8
	5.45	6
	5.45833	4
	5.46667	4
	5.475	11
	5.48333	21
	5.49167	20
	5.5	14
	5.50833	11
	5.51667	3
	5.525	-5
	5.53333	-6
	5.54167	1
	5.55	8
	5.55833	14
	5.56667	21
	5.575	21
	5.58333	21
	5.59167	20
	5.6	17
	5.60833	9
	5.61667	4
	5.625	7
	5.63333	12
	5.64167	14
	5.65	11
	5.65833	2
	5.66667	-3
	5.675	3
	5.68333	15
	5.69167	20
	5.7	20
	5.70833	20
	5.71667	24
	5.725	20
	5.73333	16
	5.74167	18
	5.75	24
	5.75833	29
	5.76667	26
	5.775	22
	5.78333	20
	5.79167	20
	5.8	17
	5.80833	15
	5.81667	7
	5.825	3
	5.83333	5
	5.84167	3
	5.85	3
	5.85833	4
	5.86667	5
	5.875	3
	5.88333	1
	5.89167	1
	5.9	-1
	5.90833	-4
	5.91667	-1
	5.925	1
	5.93333	2
	5.94167	5
	5.95	8
	5.95833	14
	5.96667	15
	5.975	15
	5.98333	19
	5.99167	20
	6	20
	6.00833	24
	6.01667	25
	6.025	17
	6.03333	9
	6.04167	3
	6.05	-3
	6.05833	-10
	6.06667	-15
	6.075	-14
	6.08333	-5
	6.09167	3
	6.1	2
	6.10833	4
	6.11667	10
	6.125	15
	6.13333	14
	6.14167	10
	6.15	12
	6.15833	11
	6.16667	6
	6.175	-2
	6.18333	-1
	6.19167	2
	6.2	6
	6.20833	9
	6.21667	10
	6.225	10
	6.23333	7
	6.24167	5
	6.25	-5
	6.25833	-16
	6.26667	-21
	6.275	-21
	6.28333	-17
	6.29167	-12
	6.3	-6
	6.30833	-1
	6.31667	0
	6.325	-2
	6.33333	-4
	6.34167	-4
	6.35	-2
	6.35833	-1
	6.36667	-1
	6.375	4
	6.38333	7
	6.39167	4
	6.4	-5
	6.40833	-9
	6.41667	-3
	6.425	4
	6.43333	4
	6.44167	3
	6.45	3
	6.45833	1
	6.46667	-4
	6.475	-8
	6.48333	-7
	6.49167	-4
	6.5	-2
	6.50833	-4
	6.51667	-5
	6.525	-8
	6.53333	-8
	6.54167	-5
	6.55	-5
	6.55833	-1
	6.56667	2
	6.575	5
	6.58333	0
	6.59167	-2
	6.6	-1
	6.60833	0
	6.61667	0
	6.625	4
	6.63333	3
	6.64167	0
	6.65	-2
	6.65833	-3
	6.66667	-7
	6.675	-11
	6.68333	-13
	6.69167	-11
	6.7	-7
	6.70833	-4
	6.71667	-3
	6.725	-6
	6.73333	-6
	6.74167	-1
	6.75	4
	6.75833	4
	6.76667	6
	6.775	9
	6.78333	10
	6.79167	7
	6.8	1
	6.80833	-4
	6.81667	1
	6.825	4
	6.83333	8
	6.84167	11
	6.85	11
	6.85833	9
	6.86667	9
	6.875	5
	6.88333	3
	6.89167	4
	6.9	10
	6.90833	21
	6.91667	25
	6.925	22
	6.93333	21
	6.94167	19
	6.95	19
	6.95833	17
	6.96667	13
	6.975	17
	6.98333	20
	6.99167	21
	7	22
	7.00833	23
	7.01667	18
	7.025	13
	7.03333	10
	7.04167	10
	7.05	11
	7.05833	11
	7.06667	13
	7.075	13
	7.08333	11
	7.09167	12
	7.1	15
	7.10833	16
	7.11667	16
	7.125	15
	7.13333	9
	7.14167	4
	7.15	3
	7.15833	3
	7.16667	3
	7.175	0
	7.18333	0
	7.19167	-4
	7.2	-1
	7.20833	6
	7.21667	9
	7.225	11
	7.23333	9
	7.24167	2
	7.25	0
	7.25833	-3
	7.26667	1
	7.275	-1
	7.28333	-2
	7.29167	1
	7.3	4
	7.30833	7
	7.31667	4
	7.325	1
	7.33333	-2
	7.34167	4
	7.35	11
	7.35833	11
	7.36667	10
	7.375	6
	7.38333	4
	7.39167	2
	7.4	-2
	7.40833	-1
	7.41667	5
	7.425	14
	7.43333	13
	7.44167	14
	7.45	13
	7.45833	11
	7.46667	11
	7.475	14
	7.48333	14
	7.49167	11
	7.5	9
	7.50833	7
	7.51667	6
	7.525	6
	7.53333	6
	7.54167	7
	7.55	4
	7.55833	2
	7.56667	4
	7.575	8
	7.58333	16
	7.59167	24
	7.6	32
	7.60833	30
	7.61667	25
	7.625	26
	7.63333	26
	7.64167	24
	7.65	24
	7.65833	28
	7.66667	29
	7.675	25
	7.68333	17
	7.69167	13
	7.7	12
	7.70833	12
	7.71667	13
	7.725	16
	7.73333	13
	7.74167	10
	7.75	7
	7.75833	8
	7.76667	6
	7.775	4
	7.78333	5
	7.79167	7
	7.8	10
	7.80833	6
	7.81667	-1
	7.825	-1
	7.83333	5
	7.84167	16
	7.85	22
	7.85833	24
	7.86667	26
	7.875	29
	7.88333	28
	7.89167	27
	7.9	29
	7.90833	33
	7.91667	32
	7.925	31
	7.93333	24
	7.94167	15
	7.95	13
	7.95833	15
	7.96667	23
	7.975	26
	7.98333	28
	7.99167	28
	8	25
	8.00833	24
	8.01667	27
	8.025	35
	8.03333	39
	8.04167	39
	8.05	35
	8.05833	33
	8.06667	37
	8.075	32
	8.08333	24
	8.09167	22
	8.1	18
	8.10833	21
	8.11667	25
	8.125	29
	8.13333	31
	8.14167	34
	8.15	38
	8.15833	36
	8.16667	32
	8.175	32
	8.18333	33
	8.19167	27
	8.2	24
	8.20833	22
	8.21667	26
	8.225	27
	8.23333	24
	8.24167	26
	8.25	30
	8.25833	35
	8.26667	37
	8.275	32
	8.28333	22
	8.29167	17
	8.3	15
	8.30833	18
	8.31667	21
	8.325	21
	8.33333	19
	8.34167	15
	8.35	18
	8.35833	25
	8.36667	25
	8.375	19
	8.38333	11
	8.39167	10
	8.4	17
	8.40833	27
	8.41667	31
	8.425	30
	8.43333	34
	8.44167	40
	8.45	41
	8.45833	35
	8.46667	28
	8.475	24
	8.48333	21
	8.49167	20
	8.5	22
	8.50833	22
	8.51667	22
	8.525	26
	8.53333	34
	8.54167	29
	8.55	20
	8.55833	16
	8.56667	12
	8.575	13
	8.58333	14
	8.59167	13
	8.6	15
	8.60833	14
	8.61667	19
	8.625	17
	8.63333	16
	8.64167	15
	8.65	12
	8.65833	11
	8.66667	11
	8.675	17
	8.68333	23
	8.69167	20
	8.7	16
	8.70833	17
	8.71667	22
	8.725	24
	8.73333	29
	8.74167	29
	8.75	21
	8.75833	14
	8.76667	9
	8.775	10
	8.78333	16
	8.79167	23
	8.8	28
	8.80833	30
	8.81667	25
	8.825	23
	8.83333	22
	8.84167	21
	8.85	18
	8.85833	12
	8.86667	10
	8.875	12
	8.88333	22
	8.89167	30
	8.9	31
	8.90833	30
	8.91667	34
	8.925	38
	8.93333	41
	8.94167	44
	8.95	42
	8.95833	41
	8.96667	32
	8.975	23
	8.98333	20
	8.99167	22
	9	25
	9.00833	31
	9.01667	35
	9.025	35
	9.03333	36
	9.04167	34
	9.05	29
	9.05833	29
	9.06667	25
	9.075	22
	9.08333	20
	9.09167	22
	9.1	24
	9.10833	25
	9.11667	30
	9.125	36
	9.13333	33
	9.14167	28
	9.15	21
	9.15833	10
	9.16667	9
	9.175	12
	9.18333	17
	9.19167	21
	9.2	25
	9.20833	20
	9.21667	16
	9.225	16
	9.23333	15
	9.24167	13
	9.25	13
	9.25833	14
	9.26667	19
	9.275	21
	9.28333	22
	9.29167	17
	9.3	13
	9.30833	12
	9.31667	14
	9.325	20
	9.33333	26
	9.34167	27
	9.35	23
	9.35833	17
	9.36667	13
	9.375	19
	9.38333	25
	9.39167	25
	9.4	18
	9.40833	11
	9.41667	12
	9.425	11
	9.43333	10
	9.44167	8
	9.45	10
	9.45833	13
	9.46667	11
	9.475	19
	9.48333	26
	9.49167	28
	9.5	28
	9.50833	33
	9.51667	35
	9.525	34
	9.53333	31
	9.54167	24
	9.55	25
	9.55833	26
	9.56667	25
	9.575	23
	9.58333	25
	9.59167	29
	9.6	28
	9.60833	28
	9.61667	33
	9.625	36
	9.63333	35
	9.64167	34
	9.65	32
	9.65833	28
	9.66667	22
	9.675	18
	9.68333	14
	9.69167	14
	9.7	6
	9.70833	4
	9.71667	9
	9.725	8
	9.73333	6
	9.74167	9
	9.75	12
	9.75833	9
	9.76667	2
	9.775	-2
	9.78333	-2
	9.79167	4
	9.8	15
	9.80833	24
	9.81667	24
	9.825	20
	9.83333	13
	9.84167	10
	9.85	12
	9.85833	13
	9.86667	14
	9.875	17
	9.88333	16
	9.89167	15
	9.9	13
	9.90833	10
	9.91667	8
	9.925	7
	9.93333	10
	9.94167	9
	9.95	11
	9.95833	10
	9.96667	8
	9.975	10
	9.98333	16
	9.99167	18
	10	19
	10.0083	20
	10.0167	15
	10.025	9
	10.0333	2
	10.0417	1
	10.05	7
	10.0583	15
	10.0667	17
	10.075	12
	10.0833	7
	10.0917	5
	10.1	-3
	10.1083	-2
	10.1167	0
	10.125	0
	10.1333	1
	10.1417	9
	10.15	18
	10.1583	24
	10.1667	26
	10.175	28
	10.1833	28
	10.1917	19
	10.2	10
	10.2083	6
	10.2167	8
	10.225	11
	10.2333	13
	10.2417	19
	10.25	17
	10.2583	10
	10.2667	2
	10.275	1
	10.2833	4
	10.2917	5
	10.3	9
	10.3083	14
	10.3167	19
	10.325	22
	10.3333	17
	10.3417	13
	10.35	14
	10.3583	22
	10.3667	32
	10.375	34
	10.3833	27
	10.3917	24
	10.4	21
	10.4083	17
	10.4167	13
	10.425	8
	10.4333	4
	10.4417	1
	10.45	2
	10.4583	7
	10.4667	8
	10.475	10
	10.4833	9
	10.4917	9
	10.5	6
	10.5083	10
	10.5167	17
	10.525	21
	10.5333	19
	10.5417	19
	10.55	19
	10.5583	19
	10.5667	14
	10.575	9
	10.5833	10
	10.5917	16
	10.6	17
	10.6083	12
	10.6167	12
	10.625	15
	10.6333	9
	10.6417	3
	10.65	0
	10.6583	-2
	10.6667	1
	10.675	2
	10.6833	-1
	10.6917	-3
	10.7	-4
	10.7083	1
	10.7167	7
	10.725	12
	10.7333	17
	10.7417	18
	10.75	14
	10.7583	13
	10.7667	9
	10.775	5
	10.7833	2
	10.7917	0
	10.8	1
	10.8083	7
	10.8167	10
	10.825	6
	10.8333	-7
	10.8417	-15
	10.85	-16
	10.8583	-15
	10.8667	-10
	10.875	-6
	10.8833	-1
	10.8917	5
	10.9	7
	10.9083	6
	10.9167	4
	10.925	2
	10.9333	6
	10.9417	6
	10.95	9
	10.9583	9
	10.9667	10
	10.975	14
	10.9833	20
	10.9917	24
	11	26
	11.0083	22
	11.0167	18
	11.025	20
	11.0333	24
	11.0417	30
	11.05	32
	11.0583	29
	11.0667	24
	11.075	15
	11.0833	12
	11.0917	8
	11.1	5
	11.1083	6
	11.1167	9
	11.125	8
	11.1333	5
	11.1417	4
	11.15	9
	11.1583	11
	11.1667	9
	11.175	6
	11.1833	4
	11.1917	6
	11.2	6
	11.2083	3
	11.2167	4
	11.225	6
	11.2333	8
	11.2417	11
	11.25	15
	11.2583	18
	11.2667	23
	11.275	24
	11.2833	24
	11.2917	26
	11.3	26
	11.3083	31
	11.3167	39
	11.325	38
	11.3333	28
	11.3417	22
	11.35	23
	11.3583	22
	11.3667	27
	11.375	30
	11.3833	35
	11.3917	36
	11.4	33
	11.4083	29
	11.4167	27
	11.425	27
	11.4333	29
	11.4417	30
	11.45	31
	11.4583	29
	11.4667	25
	11.475	20
	11.4833	18
	11.4917	19
	11.5	18
	11.5083	20
	11.5167	21
	11.525	28
	11.5333	34
	11.5417	35
	11.55	33
	11.5583	34
	11.5667	37
	11.575	32
	11.5833	27
	11.5917	23
	11.6	25
	11.6083	26
	11.6167	23
	11.625	16
	11.6333	13
	11.6417	13
	11.65	14
	11.6583	18
	11.6667	23
	11.675	22
	11.6833	25
	11.6917	29
	11.7	26
	11.7083	19
	11.7167	21
	11.725	26
	11.7333	26
	11.7417	29
	11.75	28
	11.7583	27
	11.7667	17
	11.775	16
	11.7833	24
	11.7917	28
	11.8	26
	11.8083	22
	11.8167	22
	11.825	18
	11.8333	12
	11.8417	7
	11.85	6
	11.8583	9
	11.8667	8
	11.875	4
	11.8833	7
	11.8917	15
	11.9	20
	11.9083	21
	11.9167	23
	11.925	23
	11.9333	17
	11.9417	14
	11.95	13
	11.9583	9
	11.9667	3
	11.975	3
	11.9833	8
	11.9917	10
	12	12
	12.0083	10
	12.0167	2
	12.025	1
	12.0333	0
	12.0417	-3
	12.05	1
	12.0583	9
	12.0667	19
	12.075	21
	12.0833	19
	12.0917	17
	12.1	11
	12.1083	5
	12.1167	1
	12.125	3
	12.1333	7
	12.1417	7
	12.15	4
	12.1583	5
	12.1667	7
	12.175	9
	12.1833	11
	12.1917	13
	12.2	15
	12.2083	12
	12.2167	11
	12.225	12
	12.2333	10
	12.2417	4
	12.25	4
	12.2583	5
	12.2667	7
	12.275	9
	12.2833	15
	12.2917	19
	12.3	21
	12.3083	22
	12.3167	17
	12.325	13
	12.3333	11
	12.3417	15
	12.35	17
	12.3583	15
	12.3667	12
	12.375	5
	12.3833	1
	12.3917	7
	12.4	12
	12.4083	12
	12.4167	6
	12.425	2
	12.4333	2
	12.4417	3
	12.45	6
	12.4583	9
	12.4667	10
	12.475	4
	12.4833	1
	12.4917	5
	12.5	4
	12.5083	6
	12.5167	9
	12.525	6
	12.5333	-3
	12.5417	-9
	12.55	-4
	12.5583	0
	12.5667	1
	12.575	5
	12.5833	4
	12.5917	3
	12.6	0
	12.6083	1
	12.6167	6
	12.625	14
	12.6333	21
	12.6417	21
	12.65	23
	12.6583	24
	12.6667	28
	12.675	28
	12.6833	31
	12.6917	34
	12.7	27
	12.7083	18
	12.7167	11
	12.725	9
	12.7333	6
	12.7417	2
	12.75	0
	12.7583	-3
	12.7667	-3
	12.775	1
	12.7833	2
	12.7917	4
	12.8	8
	12.8083	14
	12.8167	20
	12.825	24
	12.8333	24
	12.8417	21
	12.85	18
	12.8583	19
	12.8667	30
	12.875	36
	12.8833	38
	12.8917	33
	12.9	20
	12.9083	17
	12.9167	15
	12.925	15
	12.9333	17
	12.9417	19
	12.95	19
	12.9583	18
	12.9667	12
	12.975	3
	12.9833	2
	12.9917	3
	13	7
	13.0083	15
	13.0167	21
	13.025	20
	13.0333	16
	13.0417	14
	13.05	10
	13.0583	9
	13.0667	6
	13.075	12
	13.0833	17
	13.0917	23
	13.1	23
	13.1083	21
	13.1167	22
	13.125	25
	13.1333	22
	13.1417	24
	13.15	27
	13.1583	25
	13.1667	24
	13.175	25
	13.1833	23
	13.1917	22
	13.2	22
	13.2083	23
	13.2167	16
	13.225	13
	13.2333	15
	13.2417	13
	13.25	12
	13.2583	14
	13.2667	19
	13.275	18
	13.2833	14
	13.2917	13
	13.3	13
	13.3083	17
	13.3167	19
	13.325	25
	13.3333	29
	13.3417	29
	13.35	24
	13.3583	17
	13.3667	13
	13.375	15
	13.3833	19
	13.3917	20
	13.4	17
	13.4083	18
	13.4167	17
	13.425	14
	13.4333	10
	13.4417	12
	13.45	11
	13.4583	12
	13.4667	18
	13.475	24
	13.4833	25
	13.4917	27
	13.5	26
	13.5083	29
	13.5167	33
	13.525	35
	13.5333	28
	13.5417	21
	13.55	18
	13.5583	21
	13.5667	25
	13.575	25
	13.5833	23
	13.5917	19
	13.6	17
	13.6083	20
	13.6167	22
	13.625	22
	13.6333	15
	13.6417	14
	13.65	14
	13.6583	21
	13.6667	29
	13.675	34
	13.6833	33
	13.6917	31
	13.7	26
	13.7083	22
	13.7167	29
	13.725	36
	13.7333	34
	13.7417	30
	13.75	26
	13.7583	21
	13.7667	14
	13.775	12
	13.7833	12
	13.7917	10
	13.8	2
	13.8083	-3
	13.8167	0
	13.825	2
	13.8333	3
	13.8417	3
	13.85	4
	13.8583	2
	13.8667	-2
	13.875	-4
	13.8833	0
	13.8917	8
	13.9	13
	13.9083	16
	13.9167	20
	13.925	28
	13.9333	33
	13.9417	36
	13.95	37
	13.9583	38
	13.9667	36
	13.975	34
	13.9833	34
	13.9917	39
	14	45
	14.0083	49
	14.0167	47
	14.025	39
	14.0333	30
	14.0417	22
	14.05	19
	14.0583	18
	14.0667	16
	14.075	20
	14.0833	27
	14.0917	33
	14.1	33
	14.1083	31
	14.1167	30
	14.125	29
	14.1333	27
	14.1417	29
	14.15	33
	14.1583	41
	14.1667	43
	14.175	43
	14.1833	40
	14.1917	36
	14.2	34
	14.2083	36
	14.2167	35
	14.225	32
	14.2333	29
	14.2417	31
	14.25	32
	14.2583	32
	14.2667	28
	14.275	28
	14.2833	32
	14.2917	33
	14.3	30
	14.3083	32
	14.3167	40
	14.325	41
	14.3333	39
	14.3417	40
	14.35	35
	14.3583	28
	14.3667	28
	14.375	23
	14.3833	21
	14.3917	15
	14.4	7
	14.4083	10
	14.4167	18
	14.425	20
	14.4333	24
	14.4417	31
	14.45	32
	14.4583	30
	14.4667	29
	14.475	26
	14.4833	25
	14.4917	24
	14.5	27
	14.5083	28
	14.5167	27
	14.525	23
	14.5333	23
	14.5417	26
	14.55	30
	14.5583	29
	14.5667	29
	14.575	27
	14.5833	20
	14.5917	16
	14.6	13
	14.6083	17
	14.6167	21
	14.625	16
	14.6333	15
	14.6417	17
	14.65	22
	14.6583	24
	14.6667	24
	14.675	23
	14.6833	17
	14.6917	16
	14.7	17
	14.7083	16
	14.7167	9
	14.725	6
	14.7333	8
	14.7417	14
	14.75	20
	14.7583	22
	14.7667	25
	14.775	31
	14.7833	38
	14.7917	39
	14.8	37
	14.8083	34
	14.8167	34
	14.825	32
	14.8333	29
	14.8417	31
	14.85	34
	14.8583	33
	14.8667	24
	14.875	20
	14.8833	25
	14.8917	33
	14.9	34
	14.9083	32
	14.9167	36
	14.925	35
	14.9333	38
	14.9417	38
	14.95	31
	14.9583	29
	14.9667	28
	14.975	27
	14.9833	28
	14.9917	25
	15	23
	15.0083	24
	15.0167	24
	15.025	20
	15.0333	18
	15.0417	16
	15.05	18
	15.0583	24
	15.0667	35
	15.075	41
	15.0833	43
	15.0917	50
	15.1	57
	15.1083	61
	15.1167	53
	15.125	40
	15.1333	30
	15.1417	24
	15.15	22
	15.1583	22
	15.1667	23
	15.175	25
	15.1833	24
	15.1917	24
	15.2	22
	15.2083	19
	15.2167	19
	15.225	23
	15.2333	26
	15.2417	25
	15.25	24
	15.2583	31
	15.2667	32
	15.275	28
	15.2833	31
	15.2917	29
	15.3	28
	15.3083	26
	15.3167	20
	15.325	15
	15.3333	12
	15.3417	14
	15.35	15
	15.3583	20
	15.3667	27
	15.375	36
	15.3833	38
	15.3917	36
	15.4	33
	15.4083	28
	15.4167	25
	15.425	26
	15.4333	30
	15.4417	32
	15.45	28
	15.4583	24
	15.4667	28
	15.475	32
	15.4833	34
	15.4917	41
	15.5	42
	15.5083	38
	15.5167	31
	15.525	25
	15.5333	24
	15.5417	24
	15.55	21
	15.5583	18
	15.5667	21
	15.575	27
	15.5833	30
	15.5917	36
	15.6	39
	15.6083	38
	15.6167	36
	15.625	36
	15.6333	41
	15.6417	47
	15.65	53
	15.6583	57
	15.6667	57
	15.675	56
	15.6833	54
	15.6917	56
	15.7	53
	15.7083	55
	15.7167	57
	15.725	52
	15.7333	49
	15.7417	46
	15.75	41
	15.7583	39
	15.7667	35
	15.775	34
	15.7833	37
	15.7917	38
	15.8	36
	15.8083	41
	15.8167	50
	15.825	48
	15.8333	45
	15.8417	44
	15.85	44
	15.8583	42
	15.8667	41
	15.875	42
	15.8833	46
	15.8917	47
	15.9	43
	15.9083	40
	15.9167	42
	15.925	48
	15.9333	51
	15.9417	50
	15.95	53
	15.9583	54
	15.9667	53
	15.975	52
	15.9833	52
	15.9917	55
	16	54
	16.0083	49
	16.0167	44
	16.025	37
	16.0333	34
	16.0417	32
	16.05	34
	16.0583	43
	16.0667	52
	16.075	60
	16.0833	62
	16.0917	57
	16.1	52
	16.1083	45
	16.1167	41
	16.125	44
	16.1333	47
	16.1417	49
	16.15	49
	16.1583	44
	16.1667	35
	16.175	32
	16.1833	34
	16.1917	36
	16.2	39
	16.2083	47
	16.2167	50
	16.225	52
	16.2333	55
	16.2417	50
	16.25	45
	16.2583	46
	16.2667	47
	16.275	46
	16.2833	47
	16.2917	44
	16.3	39
	16.3083	40
	16.3167	42
	16.325	49
	16.3333	56
	16.3417	59
	16.35	54
	16.3583	44
	16.3667	37
	16.375	29
	16.3833	29
	16.3917	39
	16.4	42
	16.4083	44
	16.4167	46
	16.425	42
	16.4333	39
	16.4417	36
	16.45	33
	16.4583	31
	16.4667	31
	16.475	36
	16.4833	44
	16.4917	51
	16.5	57
	16.5083	62
	16.5167	56
	16.525	47
	16.5333	45
	16.5417	44
	16.55	48
	16.5583	50
	16.5667	48
	16.575	42
	16.5833	47
	16.5917	52
	16.6	47
	16.6083	40
	16.6167	44
	16.625	49
	16.6333	46
	16.6417	48
	16.65	54
[truncated: 4,002 more rows]
