# Supplementary material for: Structure of the human dopamine transporter and mechanisms of inhibition
Source: Nature. 2024 Aug 7;632(8025):672–7. doi: 10.1038/s41586-024-07739-9 (PMC11324517; doi:10.1038/s41586-024-07739-9)
Supplement: Supplementary file 8 — Source Data Extended Data Fig. 2 [file 41586_2024_7739_MOESM8_ESM.xlsx]

## Sheet: Ext Data Fig. 2c
Extended Data Fig. 2c
	wave_number	fsc_nomask	fsc_loosemask	fsc_tightmask	fsc_noisesub_raw	fsc_noisesub_true	fsc_noisesub
	0.5	1	1	1	1	nan	1
	1.5	0.999938	1	1	1	1	1
	2.5	0.999931	0.999998	1	1	0	1
	3.5	0.999821	0.999993	0.999999	0.999999	0	0.999999
	4.5	0.999384	0.999971	0.999995	0.999995	-0.048193	0.999995
	5.5	0.998998	0.999936	0.999976	0.999976	0.0075	0.999976
	6.5	0.998235	0.999908	0.999957	0.999957	0.011065	0.999957
	7.5	0.998427	0.999923	0.999957	0.999957	-0.005571	0.999957
	8.5	0.998105	0.999896	0.999952	0.999951	0.014599	0.999952
	9.5	0.99657	0.999787	0.999917	0.999916	0.01204	0.999917
	10.5	0.994115	0.999731	0.999843	0.999842	0.004535	0.999843
	11.5	0.986738	0.999373	0.999722	0.99972	0.006183	0.999722
	12.5	0.975237	0.998572	0.999602	0.9996	0.003431	0.999602
	13.5	0.965344	0.997586	0.999512	0.99951	0.004503	0.999512
	14.5	0.957712	0.995945	0.999355	0.999353	0.003407	0.999355
	15.5	0.957654	0.993906	0.999066	0.999066	-0.000511	0.999066
	16.5	0.955256	0.991673	0.998527	0.998528	-0.001134	0.998527
	17.5	0.942646	0.988505	0.997788	0.997789	-0.000216	0.997788
	18.5	0.932579	0.98514	0.997107	0.997106	4.1e-05	0.997107
	19.5	0.936731	0.984065	0.99687	0.996872	-0.000553	0.99687
	20.5	0.937967	0.984646	0.996664	0.99667	-0.001718	0.996664
	21.5	0.940504	0.984563	0.99656	0.996567	-0.002049	0.99656
	22.5	0.936736	0.98318	0.996388	0.996394	-0.001736	0.996388
	23.5	0.936429	0.982222	0.996127	0.996136	-0.002144	0.996127
	24.5	0.927183	0.981216	0.995629	0.995641	-0.002652	0.995629
	25.5	0.916594	0.979327	0.995045	0.995062	-0.003597	0.995045
	26.5	0.920646	0.97811	0.994317	0.994336	-0.003347	0.994317
	27.5	0.923275	0.978038	0.993577	0.993599	-0.003343	0.993577
	28.5	0.92236	0.978139	0.99299	0.993001	-0.001567	0.99299
	29.5	0.920498	0.977646	0.992243	0.992249	-0.000815	0.992243
	30.5	0.919731	0.976799	0.991442	0.991443	-4.9e-05	0.991442
	31.5	0.913044	0.973987	0.990507	0.990505	0.000245	0.990507
	32.5	0.896889	0.968558	0.989095	0.989089	0.000579	0.989095
	33.5	0.879236	0.96146	0.987143	0.987139	0.000287	0.987143
	34.5	0.866324	0.953731	0.984059	0.984083	-0.001483	0.984059
	35.5	0.848108	0.944073	0.980432	0.980461	-0.00151	0.980432
	36.5	0.827444	0.93301	0.976174	0.976179	-0.000195	0.976174
	37.5	0.80702	0.923604	0.971943	0.97193	0.000457	0.971943
	38.5	0.798328	0.911325	0.965675	0.965638	0.001065	0.965675
	39.5	0.784328	0.899201	0.960046	0.960028	0.000458	0.960046
	40.5	0.761361	0.881889	0.952202	0.952197	0.000118	0.952202
	41.5	0.744182	0.861246	0.942335	0.942318	0.000286	0.942335
	42.5	0.725219	0.842913	0.930445	0.930381	0.000908	0.930445
	43.5	0.693427	0.818388	0.917108	0.917051	0.000684	0.917108
	44.5	0.679163	0.795506	0.902255	0.902274	-0.000194	0.902255
	45.5	0.659662	0.778529	0.889096	0.889312	-0.001948	0.889096
	46.5	0.652619	0.766836	0.879601	0.879969	-0.003063	0.879601
	47.5	0.645096	0.754516	0.87203	0.872422	-0.003075	0.87203
	48.5	0.616366	0.741096	0.864272	0.864655	-0.002832	0.864272
	49.5	0.606282	0.737005	0.860846	0.861256	-0.00295	0.860846
	50.5	0.628227	0.747297	0.86148	0.861897	-0.003019	0.86148
	51.5	0.645981	0.763333	0.864028	0.864523	-0.00365	0.864028
	52.5	0.665286	0.780454	0.868402	0.868846	-0.00338	0.868402
	53.5	0.684247	0.795175	0.872891	0.873261	-0.002923	0.872891
	54.5	0.70197	0.80459	0.876562	0.87686	-0.002421	0.876562
	55.5	0.708313	0.815232	0.880601	0.880809	-0.001748	0.880601
	56.5	0.723697	0.827792	0.885217	0.885444	-0.001985	0.885217
	57.5	0.724387	0.83522	0.887122	0.887493	-0.003297	0.887122
	58.5	0.730937	0.842058	0.888249	0.888823	-0.005166	0.888249
	59.5	0.725021	0.844893	0.886629	0.887695	-0.009493	0.886629
	60.5	0.715815	0.84459	0.884996	0.886674	-0.014809	0.884996
	61.5	0.6973	0.839774	0.880945	0.883902	-0.02547	0.880945
	62.5	0.679629	0.833743	0.878202	0.88295	-0.04057	0.878202
	63.5	0.652233	0.824874	0.873292	0.879609	-0.052474	0.873292
	64.5	0.624463	0.814797	0.867922	0.874997	-0.056601	0.867922
	65.5	0.584426	0.799159	0.857362	0.862894	-0.040347	0.857362
	66.5	0.543325	0.781567	0.845484	0.842067	0.021636	0.845484
	67.5	0.498581	0.762474	0.83154	0.800955	0.153659	0.83154
	68.5	0.447789	0.74141	0.815667	0.703715	0.377851	0.815667
	69.5	0.394097	0.709532	0.795782	0.474059	0.61171	0.61171
	70.5	0.332723	0.671473	0.772575	0.264677	0.690714	0.690714
	71.5	0.283037	0.632016	0.749146	0.316144	0.633177	0.633177
	72.5	0.229817	0.591371	0.724525	0.305554	0.603318	0.603318
	73.5	0.193913	0.561236	0.703276	0.220522	0.619329	0.619329
	74.5	0.174579	0.520417	0.681679	0.15991	0.621087	0.621087
	75.5	0.145375	0.475259	0.657271	0.151218	0.596211	0.596211
	76.5	0.114069	0.433418	0.623366	0.145543	0.559212	0.559212
	77.5	0.094602	0.389156	0.585694	0.120285	0.529046	0.529046
	78.5	0.076533	0.347873	0.547264	0.09641	0.498959	0.498959
	79.5	0.064262	0.310819	0.510725	0.096199	0.458647	0.458647
	80.5	0.048062	0.275107	0.477037	0.089358	0.425721	0.425721
	81.5	0.049795	0.241668	0.446262	0.069922	0.404633	0.404633
	82.5	0.039038	0.204918	0.410534	0.038223	0.387108	0.387108
	83.5	0.024695	0.160605	0.372023	0.014638	0.362694	0.362694
	84.5	0.014033	0.11487	0.330713	0.007463	0.325681	0.325681
	85.5	0.013815	0.099902	0.293334	0.001391	0.292349	0.292349
	86.5	0.019662	0.101985	0.257255	0.004766	0.253699	0.253699
	87.5	0.005766	0.093002	0.223366	0.001718	0.222029	0.222029
	88.5	0.000653	0.071449	0.190548	0.005389	0.186162	0.186162
	89.5	-0.002274	0.048723	0.155192	0.015059	0.142275	0.142275
	90.5	-0.002943	0.018928	0.115984	0.024186	0.094073	0.094073
	91.5	-0.005599	0.006258	0.080728	0.026249	0.055947	0.055947
	92.5	0.000108	0.007969	0.051818	0.016773	0.035643	0.035643
	93.5	0.002387	0.009584	0.038619	-0.003472	0.041946	0.041946
	94.5	0.006064	0.014655	0.032621	-0.015476	0.047364	0.047364
	95.5	-0.003077	0.016219	0.035968	-0.016958	0.052043	0.052043
	96.5	0.001508	0.015278	0.044117	-0.015111	0.058347	0.058347
	97.5	-0.002283	0.016588	0.05707	-0.004697	0.061479	0.061479
	98.5	-0.000431	0.020676	0.060654	0.002682	0.058128	0.058128
	99.5	-0.005755	0.022122	0.051966	0.01214	0.040315	0.040315
	100.5	0.004327	0.015578	0.033834	0.012749	0.021358	0.021358
	101.5	0.003295	0.002462	0.022986	0.013676	0.009438	0.009438
	102.5	0.005976	0.007548	0.016191	0.012577	0.00366	0.00366
	103.5	0.000986	0.010291	0.015874	0.016043	-0.000171	-0.000171
	104.5	0.006078	-0.005716	0.009028	0.014548	-0.005602	-0.005602
	105.5	0.003527	0.004413	0.004907	0.000742	0.004168	0.004168
	106.5	-0.006185	0.014509	0.0081	-0.010531	0.018436	0.018436
	107.5	0.002422	0.015548	0.013236	-0.016292	0.029055	0.029055
	108.5	-0.001453	0.007535	0.01562	-0.006988	0.022451	0.022451
	109.5	0.004216	-0.00256	0.020235	-2.8e-05	0.020262	0.020262
	110.5	-0.001575	-0.00031	0.023209	-0.004099	0.027196	0.027196
	111.5	0.003912	0.009004	0.016812	-0.008512	0.025111	0.025111
	112.5	0.008469	0.009199	0.003108	-0.0103	0.013271	0.013271
	113.5	-0.002414	-0.001304	-0.009688	-0.007807	-0.001866	-0.001866
	114.5	-0.002478	-0.012354	-0.017053	-0.006536	-0.010449	-0.010449
	115.5	0.000805	-0.014982	-0.012535	-0.008039	-0.004461	-0.004461
	116.5	0.004363	-0.010443	0.002203	-0.008939	0.011043	0.011043
	117.5	0.002519	0.006478	0.018994	-0.010514	0.029201	0.029201
	118.5	0.003079	0.015928	0.030812	-0.000616	0.031409	0.031409
	119.5	0.002408	0.008397	0.030362	0.010213	0.020356	0.020356
	120.5	0.002382	-0.001437	0.01828	0.017827	0.000462	0.000462
	121.5	0.001368	-0.006318	0.000675	0.012752	-0.012233	-0.012233
	122.5	-0.000881	0.001949	-0.001062	0.00205	-0.003119	-0.003119
	123.5	-0.001408	0.008072	0.006759	-0.00715	0.01381	0.01381
	124.5	0.00183	0.012431	0.015257	-0.007717	0.022798	0.022798
	125.5	-3.4e-05	0.006612	0.014144	-0.003222	0.01731	0.01731
	126.5	0.001636	-0.000299	0.008788	0.002054	0.006748	0.006748
	127.5	-0.002125	0.004466	0.00374	0.004285	-0.000547	-0.000547
	128.5	0.00492	0.003063	0.000129	0.000178	-5e-05	-5e-05
	129.5	-0.001358	-0.005798	-0.001599	-0.006005	0.004379	0.004379
	130.5	0.000355	-0.004787	-0.003347	-0.01843	0.01481	0.01481
	131.5	-0.000541	0.010001	-0.003037	-0.026424	0.022785	0.022785
	132.5	8.8e-05	0.019663	0.001326	-0.030849	0.031212	0.031212
	133.5	-0.002421	0.01363	0.003787	-0.02891	0.031779	0.031779
	134.5	-0.000408	0.004395	-0.000819	-0.021186	0.019945	0.019945
	135.5	0.002556	-0.004027	-0.009645	-0.006773	-0.002853	-0.002853
	136.5	-0.000967	0.005709	-0.01276	0.002912	-0.015718	-0.015718
	137.5	-0.004075	0.005975	-0.005699	0.008945	-0.014776	-0.014776
	138.5	-0.004377	-0.002211	0.005245	0.006076	-0.000836	-0.000836
	139.5	0.000149	0.00723	0.013183	-0.001511	0.014672	0.014672
	140.5	0.00263	0.012379	0.015836	-0.008918	0.024535	0.024535
	141.5	0.001337	-0.003369	0.007968	-0.017853	0.025368	0.025368
	142.5	0.004364	-0.012917	-0.003579	-0.025713	0.021579	0.021579
	143.5	7.4e-05	0.000592	2e-06	-0.030351	0.029459	0.029459
	144.5	-0.002587	0.00639	0.008577	-0.028368	0.035926	0.035926
	145.5	0.00059	0.010031	0.015817	-0.019904	0.035024	0.035024
	146.5	0.00237	0.00635	0.01074	-0.011824	0.0223	0.0223
	147.5	-0.001337	0.009152	0.005245	-0.005754	0.010937	0.010937
	148.5	0.002811	0.000228	0.007282	-0.001318	0.008589	0.008589
	149.5	0.00224	-0.007689	0.009124	0.000701	0.008428	0.008428
	150.5	0.000268	0.002287	0.009144	-0.003477	0.012577	0.012577
	151.5	-0.000102	0.005327	0.0069	-0.005768	0.012596	0.012596
	152.5	0.00329	0.000751	0.000266	-0.010273	0.010432	0.010432
	153.5	-0.001216	-0.006596	-0.003133	-0.006617	0.00346	0.00346
	154.5	-0.000201	-0.003752	-0.003505	-0.002903	-0.000601	-0.000601
	155.5	-9.5e-05	-0.004751	-0.006239	-0.004353	-0.001878	-0.001878
	156.5	0.002753	-0.005584	-0.0094	-0.005134	-0.004244	-0.004244
	157.5	-0.004218	-0.008078	-0.009953	-0.010952	0.000988	0.000988
	158.5	-0.003211	-0.016776	-0.009643	-0.015694	0.005958	0.005958
	159.5	0.001056	-0.013685	-0.008323	-0.015966	0.007523	0.007523
	160.5	-0.003532	-0.003827	-0.003889	-0.012286	0.008295	0.008295
	161.5	-0.002023	0.00567	0.008978	-0.010358	0.019138	0.019138
	162.5	0.005686	0.012623	0.017604	-0.006621	0.024065	0.024065
	163.5	0.004727	0.007443	0.017448	-0.009039	0.026251	0.026251
	164.5	0.00077	0.005911	0.013475	-0.010632	0.023854	0.023854
	165.5	0.00209	0.006684	0.011161	-0.012	0.022887	0.022887
	166.5	0.000316	0.002032	0.015412	-0.013705	0.028724	0.028724
	167.5	-0.002662	-0.002382	0.017838	-0.015067	0.032416	0.032416
	168.5	0.000902	0.007488	0.018227	-0.014259	0.032029	0.032029
	169.5	0.000385	0.011079	0.014505	-0.007345	0.021691	0.021691
	170.5	-0.000668	0.002434	0.008149	5.7e-05	0.008092	0.008092
	171.5	0.002172	-0.001982	0.004578	-0.000447	0.005023	0.005023
	172.5	-0.003159	-0.000884	0.00306	0.000243	0.002817	0.002817
	173.5	0.001787	0.002092	0.000798	0.002886	-0.002094	-0.002094
	174.5	-0.001304	0.001952	-0.002431	0.002515	-0.004959	-0.004959
	175.5	-0.001103	-0.006164	-0.007291	0.002208	-0.009519	-0.009519
	176.5	-0.002143	-0.01342	-0.0125	0.002168	-0.0147	-0.0147
	177.5	0.002256	-0.006249	-0.01594	-0.001589	-0.014328	-0.014328
	178.5	0.001605	-0.002866	-0.012812	-0.004322	-0.008454	-0.008454
	179.5	0.000497	-0.00494	-0.003974	-0.007139	0.003143	0.003143
	180.5	-0.000174	-0.001065	0.000906	-0.007545	0.008388	0.008388
	181.5	0.001215	0.000741	0.00062	-0.007978	0.00853	0.00853
	182.5	0.000142	-0.000158	-0.001937	-0.00878	0.006783	0.006783
	183.5	-0.000299	-0.007549	-0.003702	-0.009843	0.006081	0.006081
	184.5	0.003171	-0.006751	-0.006933	-0.01214	0.005145	0.005145
	185.5	0.002	-0.002331	-0.010182	-0.008936	-0.001235	-0.001235
	186.5	0.002902	-0.00756	-0.007834	-0.00756	-0.000272	-0.000272
	187.5	-0.00376	-0.009302	-0.007678	-0.004463	-0.003201	-0.003201
	188.5	0.002218	-0.00753	-0.00939	-0.002722	-0.006649	-0.006649
	189.5	0.001163	-0.008634	-0.010879	-0.006111	-0.004739	-0.004739

## Sheet: Ext Data Fig. 2e
Extended Data Fig. 2e
	FSC_work		FSC_free		Map vs. Model
	1/resolution (Å^-1)	FSC	1/resolution (Å^-1)	FSC	1/resolution (Å^-1)	FSC
	0.0323903	0.870654	0.0323903	0.869208	0.0518884	0.87367
	0.0525165	0.870296	0.0525165	0.869339	0.06194	0.873353
	0.0626341	0.870595	0.0626341	0.869092	0.069348	0.873526
	0.0701065	0.871048	0.0701065	0.869185	0.0752678	0.87306
	0.0760621	0.870019	0.0760621	0.8688	0.0806796	0.872514
	0.081522	0.868654	0.081522	0.867564	0.0853425	0.871578
	0.0863055	0.867643	0.0863055	0.866582	0.0893372	0.870895
	0.0901988	0.865621	0.0901988	0.864788	0.0932601	0.869702
	0.0942274	0.863925	0.0942274	0.863137	0.0968963	0.868972
	0.0978743	0.863228	0.0978743	0.861892	0.100135	0.8679
	0.101173	0.86143	0.101173	0.859167	0.102876	0.867089
	0.103953	0.858894	0.103953	0.856522	0.106024	0.865076
	0.107059	0.856611	0.107059	0.854151	0.109104	0.863672
	0.110282	0.854024	0.110282	0.851566	0.111555	0.861829
	0.112554	0.850873	0.112554	0.848329	0.113645	0.860676
	0.114857	0.847536	0.114857	0.84468	0.116243	0.857472
	0.117453	0.845736	0.117453	0.842313	0.118756	0.855458
	0.120004	0.843198	0.120004	0.839917	0.120922	0.853276
	0.122021	0.840621	0.122021	0.83699	0.123121	0.851456
	0.124318	0.837335	0.124318	0.833398	0.124993	0.849789
	0.126381	0.834722	0.126381	0.831005	0.127106	0.847712
	0.128341	0.832625	0.128341	0.828164	0.128872	0.846372
	0.130258	0.830199	0.130258	0.825609	0.130951	0.844862
	0.132218	0.827816	0.132218	0.822731	0.1326	0.843756
	0.133906	0.825893	0.133906	0.820572	0.134633	0.842325
	0.135864	0.822791	0.135864	0.817495	0.136556	0.83983
	0.137925	0.820953	0.137925	0.815216	0.137977	0.837744
	0.139378	0.818109	0.139378	0.81161	0.139409	0.836266
	0.140918	0.816183	0.140918	0.809133	0.140925	0.834173
	0.14241	0.814803	0.14241	0.807507	0.142662	0.832622
	0.144079	0.812413	0.144079	0.804773	0.144602	0.831117
	0.146072	0.809879	0.146072	0.802329	0.146024	0.829801
	0.147372	0.808291	0.147372	0.80055	0.147314	0.828324
	0.148732	0.806625	0.148732	0.798517	0.148749	0.827419
	0.150086	0.804995	0.150086	0.796448	0.150044	0.826618
	0.151681	0.803376	0.151681	0.794332	0.151523	0.825666
	0.153134	0.801631	0.153134	0.792552	0.153115	0.824811
	0.154634	0.799821	0.154634	0.790862	0.154357	0.82437
	0.155982	0.7996	0.155982	0.789884	0.155657	0.823866
	0.157181	0.799115	0.157181	0.789178	0.156895	0.824067
	0.158441	0.799312	0.158441	0.788868	0.158016	0.824281
	0.159615	0.798984	0.159615	0.788248	0.159522	0.825359
	0.161046	0.799244	0.161046	0.788535	0.160881	0.826015
	0.16232	0.799645	0.16232	0.789013	0.161944	0.826695
	0.163718	0.800089	0.163718	0.789182	0.163229	0.827508
	0.164713	0.800281	0.164713	0.789109	0.164315	0.828213
	0.165971	0.801268	0.165971	0.789701	0.165536	0.828813
	0.167253	0.80152	0.167253	0.789761	0.166631	0.829609
	0.168398	0.801798	0.168398	0.7897	0.167747	0.830006
	0.169484	0.8015	0.169484	0.789163	0.168714	0.830021
	0.170501	0.801199	0.170501	0.789005	0.170073	0.829823
	0.171601	0.801666	0.171601	0.789326	0.171271	0.829813
	0.172964	0.801523	0.172964	0.789205	0.1723	0.829682
	0.173899	0.800758	0.173899	0.788472	0.173282	0.829923
	0.174986	0.801097	0.174986	0.788584	0.17434	0.830252
	0.176087	0.80144	0.176087	0.788822	0.17522	0.831578
	0.177077	0.802901	0.177077	0.789893	0.176343	0.832803
	0.177907	0.804209	0.177907	0.790879	0.17731	0.83448
	0.179112	0.805895	0.179112	0.79225	0.178379	0.835961
	0.180361	0.807532	0.180361	0.793964	0.179484	0.837842
	0.181362	0.809731	0.181362	0.795701	0.180546	0.83986
	0.182191	0.811486	0.182191	0.797328	0.181572	0.842727
	0.183403	0.814174	0.183403	0.799605	0.182351	0.845254
	0.184113	0.816837	0.184113	0.801856	0.18323	0.847695
	0.185029	0.819114	0.185029	0.804036	0.18414	0.849829
	0.185871	0.820951	0.185871	0.805823	0.18491	0.852299
	0.186962	0.823082	0.186962	0.808141	0.185943	0.854424
	0.187773	0.824934	0.187773	0.81023	0.186924	0.856542
	0.188781	0.826879	0.188781	0.812183	0.18792	0.858948
	0.189777	0.829269	0.189777	0.815302	0.188873	0.861658
	0.19078	0.832043	0.19078	0.817512	0.189867	0.864027
	0.191625	0.834179	0.191625	0.820115	0.190686	0.866185
	0.192388	0.836277	0.192388	0.822338	0.191484	0.868626
	0.193489	0.83883	0.193489	0.824707	0.192339	0.871306
	0.19429	0.840997	0.19429	0.826379	0.193016	0.873165
	0.195017	0.842781	0.195017	0.827794	0.193826	0.875886
	0.195828	0.845812	0.195828	0.830791	0.194774	0.877988
	0.196762	0.847482	0.196762	0.832391	0.195884	0.879582
	0.197762	0.849752	0.197762	0.834471	0.196611	0.88195
	0.198529	0.852277	0.198529	0.836919	0.197312	0.885468
	0.199352	0.854694	0.199352	0.839755	0.198012	0.887947
	0.20008	0.857095	0.20008	0.841895	0.198924	0.890886
	0.200747	0.859864	0.200747	0.843954	0.19966	0.893183
	0.201596	0.862431	0.201596	0.846013	0.200446	0.896091
	0.202416	0.864471	0.202416	0.847864	0.201341	0.898852
	0.203318	0.866553	0.203318	0.850135	0.202092	0.900452
	0.204131	0.868257	0.204131	0.851919	0.202953	0.902397
	0.205062	0.869526	0.205062	0.852703	0.203718	0.902767
	0.205776	0.869795	0.205776	0.852675	0.204389	0.905071
	0.206385	0.87067	0.206385	0.853327	0.205284	0.906062
	0.207191	0.871496	0.207191	0.854439	0.205915	0.907259
	0.207983	0.871855	0.207983	0.854653	0.206715	0.90837
	0.20876	0.872744	0.20876	0.8552	0.20752	0.909293
	0.20952	0.873025	0.20952	0.855631	0.208376	0.911055
	0.210374	0.872858	0.210374	0.855779	0.208911	0.912252
	0.210968	0.873763	0.210968	0.855912	0.209532	0.913395
	0.211763	0.873599	0.211763	0.855667	0.210152	0.914763
	0.212426	0.87284	0.212426	0.855433	0.210928	0.915895
	0.213026	0.872917	0.213026	0.85515	0.211674	0.917283
	0.213753	0.873531	0.213753	0.855944	0.212522	0.917765
	0.214608	0.872946	0.214608	0.854842	0.21311	0.918135
	0.215208	0.871268	0.215208	0.853976	0.213695	0.917865
	0.21593	0.87049	0.21593	0.852455	0.214473	0.918043
	0.216748	0.869365	0.216748	0.851733	0.215267	0.917444
	0.217409	0.867474	0.217409	0.848629	0.216087	0.917408
	0.21799	0.866372	0.21799	0.847276	0.216779	0.918027
	0.218624	0.86466	0.218624	0.845792	0.217464	0.918417
	0.21956	0.863976	0.21956	0.843898	0.21808	0.918715
	0.220192	0.863577	0.220192	0.843026	0.218732	0.919712
	0.220961	0.862153	0.220961	0.841326	0.219345	0.918854
	0.221604	0.859951	0.221604	0.839952	0.219965	0.919073
	0.222184	0.859295	0.222184	0.838487	0.220596	0.917849
	0.222744	0.85676	0.222744	0.835854	0.221154	0.917594
	0.22346	0.855464	0.22346	0.834553	0.221762	0.917224
	0.224048	0.854215	0.224048	0.833258	0.222389	0.916292
	0.224746	0.851956	0.224746	0.831396	0.223199	0.915904
	0.225462	0.850503	0.225462	0.829971	0.223785	0.915267
	0.226067	0.847027	0.226067	0.827626	0.224551	0.914284
	0.226725	0.844188	0.226725	0.825002	0.225183	0.914275
	0.227333	0.842509	0.227333	0.82303	0.225751	0.914075
	0.227942	0.840424	0.227942	0.82103	0.226283	0.913646
	0.228614	0.837925	0.228614	0.818811	0.22684	0.912912
	0.229029	0.835524	0.229029	0.816082	0.227548	0.912118
	0.229801	0.834178	0.229801	0.814073	0.228225	0.910941
	0.230408	0.832537	0.230408	0.812011	0.22876	0.910638
	0.231067	0.83012	0.231067	0.810072	0.229423	0.909768
	0.231664	0.827252	0.231664	0.807358	0.230017	0.908948
	0.232306	0.824505	0.232306	0.805241	0.230686	0.907727
	0.232889	0.822246	0.232889	0.803495	0.231295	0.906811
	0.233539	0.820615	0.233539	0.801676	0.231912	0.906076
	0.234153	0.816648	0.234153	0.798767	0.232516	0.905164
	0.234752	0.814068	0.234752	0.796271	0.233066	0.90444
	0.235302	0.811098	0.235302	0.792933	0.233608	0.903462
	0.236005	0.80919	0.236005	0.790167	0.234135	0.902794
	0.236516	0.80652	0.236516	0.787261	0.234654	0.90149
	0.237097	0.805413	0.237097	0.785973	0.235205	0.900328
	0.237625	0.80252	0.237625	0.78303	0.235837	0.900016
	0.23818	0.800374	0.23818	0.780386	0.236363	0.899225
	0.238761	0.798199	0.238761	0.776933	0.236934	0.897904
	0.239239	0.794787	0.239239	0.774635	0.237523	0.897011
	0.239917	0.79199	0.239917	0.77172	0.238075	0.895941
	0.24054	0.78915	0.24054	0.769239	0.238738	0.895277
	0.241236	0.788537	0.241236	0.767113	0.239228	0.894476
	0.241678	0.78538	0.241678	0.76391	0.239721	0.892884
	0.242234	0.782916	0.242234	0.760476	0.240452	0.892184
	0.242716	0.780179	0.242716	0.757987	0.240938	0.890584
	0.243213	0.776877	0.243213	0.755816	0.241451	0.889055
	0.243732	0.77394	0.243732	0.753176	0.241966	0.888216
	0.244307	0.770186	0.244307	0.749093	0.242567	0.887077
	0.244828	0.767366	0.244828	0.746077	0.243169	0.88564
	0.24536	0.764977	0.24536	0.743334	0.243606	0.884369
	0.24592	0.762013	0.24592	0.739995	0.244098	0.882952
	0.246615	0.759396	0.246615	0.737971	0.244795	0.88206
	0.247187	0.755906	0.247187	0.734436	0.245439	0.881085
	0.247818	0.753375	0.247818	0.731664	0.245893	0.879533
	0.248316	0.751035	0.248316	0.729082	0.246357	0.8777
	0.248804	0.746883	0.248804	0.724763	0.246765	0.87567
	0.249401	0.743486	0.249401	0.723079	0.247229	0.874064
	0.249819	0.739692	0.249819	0.719701	0.247761	0.872277
	0.250346	0.736224	0.250346	0.716104	0.248365	0.870618
	0.250806	0.733251	0.250806	0.714222	0.2488	0.868819
	0.251378	0.729899	0.251378	0.710491	0.249318	0.867867
	0.251807	0.727758	0.251807	0.707899	0.249806	0.866217
	0.252266	0.724755	0.252266	0.705085	0.250373	0.86528
	0.252814	0.721454	0.252814	0.701438	0.250862	0.864376
	0.25332	0.718602	0.25332	0.697984	0.251253	0.862746
	0.254009	0.716146	0.254009	0.696123	0.251883	0.861494
	0.254413	0.712877	0.254413	0.696037	0.25241	0.860368
	0.254902	0.709068	0.254902	0.692335	0.252954	0.859608
	0.255365	0.708582	0.255365	0.691184	0.253449	0.858323
	0.255838	0.706602	0.255838	0.687275	0.253925	0.856624
	0.256365	0.703593	0.256365	0.684967	0.254447	0.85506
	0.256874	0.701195	0.256874	0.681658	0.254936	0.855075
	0.257375	0.699235	0.257375	0.679594	0.255427	0.853656
	0.257902	0.696387	0.257902	0.678003	0.255949	0.852833
	0.258464	0.694369	0.258464	0.675877	0.25641	0.851127
	0.258877	0.692158	0.258877	0.672948	0.256789	0.849852
	0.259519	0.688672	0.259519	0.669578	0.257269	0.849319
	0.25989	0.685346	0.25989	0.666857	0.257814	0.84814
	0.260301	0.682021	0.260301	0.664327	0.258313	0.846782
	0.260803	0.679715	0.260803	0.661821	0.25868	0.844107
	0.261231	0.677113	0.261231	0.658537	0.259172	0.842516
	0.261705	0.673095	0.261705	0.654328	0.259683	0.841253
	0.262168	0.670943	0.262168	0.650877	0.260173	0.839901
	0.262767	0.666995	0.262767	0.647115	0.260625	0.838108
	0.263242	0.664207	0.263242	0.64424	0.261176	0.836666
	0.263857	0.660268	0.263857	0.64129	0.261632	0.835326
	0.264362	0.658531	0.264362	0.639329	0.262065	0.83257
	0.264785	0.656223	0.264785	0.636816	0.262546	0.83124
	0.265157	0.652464	0.265157	0.634251	0.262917	0.829727
	0.265579	0.648322	0.265579	0.631715	0.263335	0.828577
	0.265996	0.645374	0.265996	0.628722	0.263793	0.827203
	0.266411	0.642001	0.266411	0.626532	0.264259	0.826648
	0.266961	0.638897	0.266961	0.622782	0.264734	0.825741
	0.267369	0.635728	0.267369	0.618837	0.265244	0.824732
	0.26776	0.634256	0.26776	0.616224	0.265689	0.822512
	0.268262	0.630731	0.268262	0.612724	0.266088	0.821076
	0.26867	0.627557	0.26867	0.610455	0.266521	0.819309
	0.269152	0.625544	0.269152	0.60865	0.267012	0.818128
	0.269568	0.622258	0.269568	0.606924	0.267516	0.816196
	0.270199	0.618881	0.270199	0.604252	0.267986	0.814887
	0.270645	0.616533	0.270645	0.601999	0.268417	0.813702
	0.271006	0.613379	0.271006	0.598826	0.268802	0.812283
	0.27157	0.60963	0.27157	0.595816	0.269229	0.810085
	0.271938	0.605945	0.271938	0.590845	0.269658	0.808512
	0.272381	0.603832	0.272381	0.590047	0.270083	0.807253
	0.272704	0.601714	0.272704	0.58826	0.270538	0.806359
	0.273076	0.599766	0.273076	0.587786	0.27098	0.804177
	0.273517	0.595551	0.273517	0.584902	0.271486	0.80212
	0.27404	0.591186	0.27404	0.582194	0.27196	0.799647
	0.27461	0.586999	0.27461	0.578815	0.272285	0.79733
	0.274971	0.585225	0.274971	0.576084	0.272741	0.795278
	0.275475	0.580632	0.275475	0.573349	0.273132	0.792665
	0.27593	0.578002	0.27593	0.571409	0.273597	0.790187
	0.276433	0.57291	0.276433	0.566685	0.274033	0.787132
	0.27698	0.5692	0.27698	0.5627	0.274421	0.784247
	0.277312	0.565548	0.277312	0.557824	0.274837	0.781438
	0.277634	0.559466	0.277634	0.554375	0.275268	0.780358
	0.277928	0.557109	0.277928	0.551704	0.275721	0.778342
	0.27832	0.554398	0.27832	0.547911	0.276041	0.775718
	0.278717	0.550967	0.278717	0.543449	0.276484	0.773946
	0.279097	0.54787	0.279097	0.540448	0.276858	0.771131
	0.279619	0.546548	0.279619	0.536108	0.277246	0.767727
	0.280029	0.541465	0.280029	0.531421	0.277682	0.766366
	0.280508	0.538054	0.280508	0.52868	0.278138	0.763769
	0.28103	0.533494	0.28103	0.526802	0.27858	0.760941
	0.281364	0.528651	0.281364	0.523451	0.278942	0.75787
	0.281711	0.526116	0.281711	0.520349	0.279348	0.754705
	0.282092	0.522737	0.282092	0.517998	0.279719	0.752212
	0.282465	0.521799	0.282465	0.513771	0.28019	0.74817
	0.282834	0.515895	0.282834	0.50918	0.280581	0.74597
	0.283331	0.512151	0.283331	0.504752	0.280992	0.744549
	0.283828	0.50923	0.283828	0.503231	0.281437	0.742217
	0.28422	0.504744	0.28422	0.498662	0.281837	0.741343
	0.284596	0.501331	0.284596	0.49433	0.282343	0.737575
	0.285062	0.498513	0.285062	0.490658	0.282768	0.733673
	0.285463	0.493541	0.285463	0.485044	0.283074	0.731752
	0.285996	0.489058	0.285996	0.483007	0.283392	0.727508
	0.286287	0.485151	0.286287	0.479128	0.283741	0.723603
	0.286602	0.48245	0.286602	0.476255	0.284174	0.720311
	0.287046	0.477645	0.287046	0.471591	0.284665	0.716956
	0.287357	0.473434	0.287357	0.466419	0.284993	0.713376
	0.287764	0.472549	0.287764	0.464787	0.285426	0.709124
	0.288117	0.465895	0.288117	0.460558	0.28576	0.705053
	0.288479	0.4621	0.288479	0.45677	0.286096	0.701103
	0.28896	0.459521	0.28896	0.454179	0.286468	0.696344
	0.289324	0.455674	0.289324	0.4482	0.286836	0.693407
	0.289708	0.454466	0.289708	0.443296	0.287159	0.689183
	0.290143	0.451521	0.290143	0.438043	0.287647	0.684864
	0.290555	0.449888	0.290555	0.435039	0.288123	0.682264
	0.290994	0.444101	0.290994	0.430717	0.288552	0.680869
	0.291362	0.440941	0.291362	0.426481	0.288859	0.677105
	0.291805	0.437843	0.291805	0.422665	0.289261	0.673574
	0.292236	0.435005	0.292236	0.417238	0.289709	0.669069
	0.292585	0.431032	0.292585	0.411895	0.290067	0.663759
	0.292968	0.428039	0.292968	0.406448	0.290451	0.6609
	0.293299	0.424159	0.293299	0.400529	0.29076	0.65874
	0.293613	0.421841	0.293613	0.396927	0.291168	0.65261
	0.294003	0.42006	0.294003	0.392198	0.291519	0.647879
	0.294334	0.417005	0.294334	0.388648	0.29184	0.644079
	0.294651	0.415032	0.294651	0.385987	0.292195	0.639886
	0.294963	0.411073	0.294963	0.380855	0.292596	0.636307
	0.295394	0.40876	0.295394	0.37842	0.292945	0.630999
	0.295932	0.404988	0.295932	0.372821	0.293312	0.626755
	0.296307	0.401093	0.296307	0.369194	0.293639	0.623072
	0.29665	0.39832	0.29665	0.365684	0.294025	0.620106
	0.297054	0.394827	0.297054	0.362725	0.294339	0.618068
	0.297389	0.392363	0.297389	0.35795	0.294699	0.61287
	0.297724	0.390024	0.297724	0.352921	0.295067	0.608867
	0.298016	0.389525	0.298016	0.349342	0.295416	0.605255
	0.298382	0.384863	0.298382	0.345577	0.295891	0.602195
	0.298827	0.380592	0.298827	0.341438	0.296328	0.598942
	0.299129	0.377563	0.299129	0.338923	0.296754	0.596749
	0.299566	0.373426	0.299566	0.334946	0.297167	0.592193
	0.300009	0.37071	0.300009	0.330848	0.297423	0.589002
	0.300302	0.367155	0.300302	0.327081	0.29775	0.585099
	0.300759	0.362442	0.300759	0.324601	0.298106	0.581844
	0.301107	0.359056	0.301107	0.323628	0.298458	0.577903
	0.301431	0.356706	0.301431	0.321165	0.298828	0.572596
	0.30181	0.355091	0.30181	0.318737	0.299236	0.567741
	0.302165	0.353465	0.302165	0.312627	0.299539	0.562929
	0.302533	0.35044	0.302533	0.308262	0.299885	0.560802
	0.3028	0.346768	0.3028	0.305426	0.300263	0.556468
	0.303152	0.345652	0.303152	0.30342	0.300642	0.55217
	0.303488	0.34006	0.303488	0.302696	0.300983	0.548679
	0.303878	0.339208	0.303878	0.299581	0.30126	0.5433
	0.304203	0.336973	0.304203	0.295996	0.301606	0.539538
	0.304546	0.334051	0.304546	0.293302	0.301966	0.535648
	0.304845	0.32946	0.304845	0.291294	0.302316	0.532137
	0.305275	0.326432	0.305275	0.291557	0.302601	0.529818
	0.305651	0.323072	0.305651	0.289195	0.302923	0.525691
	0.305972	0.322282	0.305972	0.284957	0.303318	0.521182
	0.306373	0.319596	0.306373	0.283776	0.303642	0.517794
	0.306754	0.318448	0.306754	0.28042	0.303979	0.512774
	0.307165	0.314193	0.307165	0.278266	0.304387	0.509115
	0.307519	0.309578	0.307519	0.275742	0.304724	0.505353
	0.307824	0.306146	0.307824	0.272584	0.305117	0.50314
	0.308241	0.302087	0.308241	0.273192	0.305421	0.498544
	0.308527	0.302254	0.308527	0.270801	0.305738	0.495632
	0.308784	0.299695	0.308784	0.267908	0.30609	0.489909
	0.309186	0.296878	0.309186	0.266138	0.306372	0.484332
	0.309464	0.294287	0.309464	0.263149	0.306714	0.478657
	0.309731	0.290095	0.309731	0.260622	0.307073	0.475127
	0.31009	0.288251	0.31009	0.258778	0.307383	0.469266
	0.310427	0.285116	0.310427	0.256139	0.307814	0.466256
	0.310774	0.282838	0.310774	0.256465	0.308198	0.459892
	0.311151	0.276996	0.311151	0.254988	0.308564	0.453489
	0.311472	0.271695	0.311472	0.253477	0.308862	0.446457
	0.311873	0.267082	0.311873	0.247458	0.309126	0.442263
	0.31222	0.263294	0.31222	0.246624	0.309424	0.435237
	0.312551	0.25904	0.312551	0.243465	0.309794	0.427524
	0.312852	0.255432	0.312852	0.241519	0.310042	0.422148
	0.313148	0.250622	0.313148	0.237968	0.310349	0.41688
	0.313536	0.24903	0.313536	0.233709	0.310754	0.411174
	0.313854	0.24777	0.313854	0.229805	0.311151	0.404589
	0.314143	0.246252	0.314143	0.229554	0.311496	0.398524
	0.314483	0.243591	0.314483	0.228834	0.311782	0.393198
	0.314859	0.239187	0.314859	0.22762	0.312093	0.384981
	0.315159	0.237561	0.315159	0.224912	0.312458	0.376584
	0.315506	0.234675	0.315506	0.223232	0.312793	0.369152
	0.315906	0.23061	0.315906	0.222548	0.313119	0.360636
	0.316125	0.228879	0.316125	0.221832	0.3134	0.350685
	0.316389	0.228144	0.316389	0.218822	0.313707	0.341244
	0.316707	0.22389	0.316707	0.218291	0.314051	0.334442
	0.317069	0.223007	0.317069	0.217469	0.314386	0.323242
	0.317424	0.218933	0.317424	0.214848	0.314695	0.313552
	0.31784	0.216927	0.31784	0.211799	0.31502	0.305487
	0.318178	0.216517	0.318178	0.210267	0.315322	0.29735
	0.318542	0.211646	0.318542	0.207269	0.315621	0.288177
	0.318801	0.205762	0.318801	0.204149	0.315946	0.277992
	0.31915	0.200478	0.31915	0.201948	0.31627	0.268677
	0.319477	0.197778	0.319477	0.201677	0.316599	0.257477
	0.31981	0.195519	0.31981	0.199388	0.316872	0.246585
	0.320118	0.192163	0.320118	0.194648	0.317165	0.236515
	0.320372	0.190653	0.320372	0.192145	0.317496	0.223138
	0.320718	0.18618	0.320718	0.190802	0.317879	0.214642
	0.321013	0.182217	0.321013	0.188234	0.318318	0.206413
	0.321289	0.181077	0.321289	0.185378	0.318595	0.195199
	0.321662	0.179627	0.321662	0.180589	0.318921	0.186387
	0.322034	0.178841	0.322034	0.178228	0.319181	0.179414
	0.322293	0.176923	0.322293	0.175915	0.319445	0.171507
	0.322602	0.177132	0.322602	0.175745	0.319781	0.161705
	0.322998	0.177338	0.322998	0.176395	0.320027	0.154084
	0.323268	0.17209	0.323268	0.170429	0.32029	0.147196
	0.323637	0.173184	0.323637	0.167064	0.320583	0.138605
	0.323898	0.172464	0.323898	0.165392	0.320854	0.130873
	0.32415	0.171007	0.32415	0.160721	0.321226	0.123127
	0.324386	0.167983	0.324386	0.158855	0.321491	0.114033
	0.324649	0.165728	0.324649	0.158689	0.321798	0.10527
	0.324977	0.163204	0.324977	0.155966	0.322051	0.0993194
	0.32532	0.15901	0.32532	0.153076	0.322348	0.0909528
	0.325706	0.160863	0.325706	0.152166	0.322762	0.0832345
	0.326014	0.159422	0.326014	0.14967	0.323089	0.0760725
	0.32636	0.157938	0.32636	0.147537	0.323415	0.0691731
	0.32666	0.155713	0.32666	0.145708	0.323779	0.0612222
	0.326957	0.155583	0.326957	0.14438	0.324137	0.0520738
	0.327233	0.15478	0.327233	0.142971	0.324454	0.0431443
	0.327489	0.15348	0.327489	0.140958	0.32468	0.0352778
	0.327817	0.154087	0.327817	0.141812	0.324973	0.0312549
	0.328127	0.151888	0.328127	0.138934	0.325342	0.0271261
	0.328443	0.15151	0.328443	0.136205	0.325631	0.0200269
	0.328648	0.150975	0.328648	0.132016	0.326014	0.0132528
	0.329102	0.150287	0.329102	0.13231	0.326301	0.00837427
	0.329393	0.151204	0.329393	0.129175	0.32654	0.00582059
	0.329664	0.152719	0.329664	0.129098	0.326798	0.00180789
	0.330044	0.153952	0.330044	0.127698	0.327127	-0.00260284
	0.330274	0.154092	0.330274	0.125663	0.327388	-0.00604916
	0.330478	0.153287	0.330478	0.127078	0.327651	-0.0111707
	0.330838	0.150533	0.330838	0.127314	0.327917	-0.0121852
	0.331151	0.150741	0.331151	0.125385	0.328187	-0.0176501
	0.331462	0.14874	0.331462	0.124963	0.328478	-0.0196009
	0.33178	0.148383	0.33178	0.124077	0.328806	-0.0216523
	0.33206	0.145481	0.33206	0.126942	0.32909	-0.0245623
	0.332435	0.145045	0.332435	0.124288	0.329335	-0.0277285
	0.332757	0.147169	0.332757	0.125005	0.329623	-0.0288504
	0.332966	0.144561	0.332966	0.122306	0.329952	-0.0298588
	0.33329	0.144866	0.33329	0.122054	0.330198	-0.0314619
	0.333595	0.145791	0.333595	0.119973	0.3305	-0.0343721
	0.333892	0.145798	0.333892	0.115859	0.330831	-0.0362076
	0.334165	0.144949	0.334165	0.114781	0.331148	-0.0361465
	0.334487	0.144961	0.334487	0.112753	0.331448	-0.0369783
	0.334732	0.143492	0.334732	0.115026	0.331658	-0.036456
	0.334986	0.145524	0.334986	0.114657	0.331949	-0.0361905
	0.335325	0.145873	0.335325	0.116643	0.332268	-0.0352088
	0.335671	0.144083	0.335671	0.117809	0.332588	-0.0345323
	0.33605	0.144519	0.33605	0.116622	0.332885	-0.0343117
	0.336332	0.14158	0.336332	0.117081	0.333158	-0.0309222
	0.336619	0.14088	0.336619	0.118934	0.333437	-0.0276843
	0.336926	0.141738	0.336926	0.11999	0.333747	-0.0262161
	0.337161	0.141533	0.337161	0.118648	0.334044	-0.0241638
	0.337377	0.139859	0.337377	0.115312	0.334382	-0.0229724
	0.337571	0.140111	0.337571	0.114263	0.33471	-0.0210315
	0.337854	0.138499	0.337854	0.115806	0.334981	-0.0208026
	0.338168	0.137638	0.338168	0.115018	0.335222	-0.0204169
	0.338436	0.134382	0.338436	0.116047	0.335496	-0.019335
	0.338635	0.133764	0.338635	0.117458	0.335743	-0.0182596
	0.338862	0.135056	0.338862	0.119636	0.335972	-0.0184089
	0.339143	0.133048	0.339143	0.121409	0.336291	-0.0189594
	0.339542	0.133331	0.339542	0.118485	0.336584	-0.0174977
	0.339842	0.129667	0.339842	0.116612	0.33685	-0.0181503
	0.340122	0.127565	0.340122	0.115968	0.337069	-0.0168608
	0.340409	0.125891	0.340409	0.115414	0.337344	-0.0133266
	0.34069	0.123579	0.34069	0.115494	0.337595	-0.00924942
	0.34096	0.120329	0.34096	0.11526	0.337909	-0.00960697
	0.341268	0.116701	0.341268	0.113094	0.338199	-0.00725245
	0.341576	0.115916	0.341576	0.113044	0.3385	-0.00901795
	0.341844	0.112404	0.341844	0.112047	0.338784	-0.00557044
	0.342143	0.112786	0.342143	0.110562	0.339067	-0.00492169
	0.342409	0.113146	0.342409	0.109711	0.339363	-0.00489885
	0.342746	0.112788	0.342746	0.110435	0.339678	-0.0050625
	0.343024	0.111266	0.343024	0.108324	0.340004	-0.00513678
	0.343215	0.110949	0.343215	0.108087	0.340234	-0.0031376
	0.343529	0.111952	0.343529	0.106339	0.340528	-0.0030284
	0.343877	0.108612	0.343877	0.106897	0.340835	-0.00427026
	0.344162	0.105703	0.344162	0.107954	0.341079	-0.00435802
	0.344488	0.101835	0.344488	0.106982	0.341297	-0.00412558
	0.344713	0.0980107	0.344713	0.1043	0.341581	-0.00552015
	0.344991	0.0961216	0.344991	0.102193	0.341866	-0.00879343
	0.345354	0.0956339	0.345354	0.103991	0.34216	-0.00815796
	0.345577	0.0939786	0.345577	0.105956	0.342429	-0.0102548
	0.345809	0.0904937	0.345809	0.102765	0.342674	-0.0113646
	0.346117	0.0911063	0.346117	0.101749	0.342906	-0.0138739
	0.346397	0.086713	0.346397	0.100019	0.343133	-0.0137345
	0.346637	0.0833289	0.346637	0.100881	0.34345	-0.0137417
	0.346945	0.0817958	0.346945	0.099377	0.343688	-0.0158448
	0.347221	0.0785785	0.347221	0.0994585	0.344015	-0.016174
	0.347441	0.0768445	0.347441	0.0997736	0.344255	-0.0163775
	0.347661	0.0719223	0.347661	0.100159	0.344539	-0.0193295
	0.34788	0.069337	0.34788	0.0954459	0.344842	-0.0213611
	0.348147	0.0675531	0.348147	0.09799	0.345125	-0.0211524
	0.348382	0.0707616	0.348382	0.0970411	0.345339	-0.0210396
	0.348696	0.069068	0.348696	0.0972593	0.34555	-0.0209678
	0.348964	0.0694321	0.348964	0.094356	0.345784	-0.0200891
	0.349222	0.0672428	0.349222	0.0930201	0.346094	-0.0205795
	0.349633	0.066417	0.349633	0.0920238	0.346321	-0.0191047
	0.349847	0.0648626	0.349847	0.0932746	0.346609	-0.0167724
	0.350108	0.0658478	0.350108	0.091485	0.346875	-0.0169736
	0.350449	0.0672824	0.350449	0.0916369	0.347104	-0.0182394
	0.350709	0.064354	0.350709	0.091727	0.347464	-0.0162578
	0.350924	0.064243	0.350924	0.0918109	0.347702	-0.0160472
	0.35118	0.0612969	0.35118	0.0906559	0.347942	-0.0157832
	0.351415	0.061646	0.351415	0.0906792	0.348201	-0.0162898
	0.351657	0.0604066	0.351657	0.0893541	0.348489	-0.0144934
	0.351964	0.0602073	0.351964	0.0889153	0.348742	-0.0135284
	0.35221	0.0592674	0.35221	0.0896082	0.349	-0.0149672
	0.352476	0.0584409	0.352476	0.0880082	0.349306	-0.016025
	0.352752	0.0582639	0.352752	0.0883978	0.349522	-0.0146261
	0.352959	0.0583577	0.352959	0.0866079	0.349746	-0.0157905
	0.353213	0.059073	0.353213	0.0872526	0.35007	-0.01564
	0.353583	0.0592051	0.353583	0.0835609	0.350305	-0.0139057
	0.353821	0.0590987	0.353821	0.0837604	0.350673	-0.0156766
	0.354066	0.0606471	0.354066	0.0825131	0.350909	-0.0167521
	0.35425	0.0611514	0.35425	0.0818286	0.351135	-0.0201532
	0.354453	0.0608183	0.354453	0.07864	0.351371	-0.0216303
	0.354706	0.0611928	0.354706	0.0771097	0.351643	-0.023211
	0.354968	0.0612501	0.354968	0.0749077	0.351901	-0.0253265
	0.355265	0.0617923	0.355265	0.0739158	0.352157	-0.0237368
	0.355489	0.0618292	0.355489	0.0736831	0.352473	-0.023725
	0.35576	0.0620383	0.35576	0.0745186	0.35272	-0.0247641
	0.356074	0.0608229	0.356074	0.0718735	0.352925	-0.0254736
	0.35636	0.0616767	0.35636	0.0729877	0.353131	-0.0262575
	0.356665	0.0622473	0.356665	0.0724528	0.353367	-0.0252005
	0.356986	0.0605813	0.356986	0.0742569	0.353625	-0.0203645
	0.357259	0.0620686	0.357259	0.0730353	0.353881	-0.0211092
	0.357467	0.0589597	0.357467	0.0735807	0.354146	-0.0218255
	0.357754	0.0575629	0.357754	0.0725784	0.354465	-0.0217118
	0.35799	0.0562567	0.35799	0.0719346	0.354794	-0.0211355
	0.358213	0.0549411	0.358213	0.070571	0.35504	-0.0210564
	0.358469	0.0554902	0.358469	0.0669577	0.355257	-0.0221387
	0.358738	0.0575341	0.358738	0.0685607	0.355547	-0.0209291
	0.359016	0.0555393	0.359016	0.0698179	0.355775	-0.0182126
	0.359277	0.0564884	0.359277	0.0710118	0.355964	-0.0178404
	0.359488	0.055886	0.359488	0.0701568	0.35618	-0.0181437
	0.359764	0.0595308	0.359764	0.0668775	0.356474	-0.0159485
	0.360022	0.0588376	0.360022	0.0687203	0.356731	-0.0159383
	0.360253	0.0581312	0.360253	0.0688087	0.356955	-0.0149674
	0.360499	0.0600543	0.360499	0.0733294	0.357169	-0.015598
	0.360742	0.0608714	0.360742	0.0714199	0.357374	-0.0163207
	0.361013	0.0613071	0.361013	0.0711602	0.357592	-0.0131899
	0.361275	0.0622594	0.361275	0.0730267	0.357875	-0.0126268
	0.361574	0.0621165	0.361574	0.0713723	0.358103	-0.0130413
	0.361866	0.0633306	0.361866	0.0728647	0.358343	-0.0114612
	0.362095	0.0643308	0.362095	0.0723999	0.358565	-0.0103736
	0.362368	0.0614232	0.362368	0.072724	0.358801	-0.0109234
	0.362619	0.0600082	0.362619	0.0715272	0.359087	-0.0108042
	0.362814	0.0600274	0.362814	0.0691955	0.35937	-0.0105529
	0.36301	0.0616709	0.36301	0.070475	0.359676	-0.0108592
	0.363262	0.0611366	0.363262	0.0707633	0.359941	-0.0110924
	0.363488	0.0612142	0.363488	0.0703097	0.360216	-0.0120023
	0.363702	0.0609937	0.363702	0.0701003	0.360459	-0.0122578
	0.363886	0.0615537	0.363886	0.0706366	0.360716	-0.0113621
	0.36414	0.0627239	0.36414	0.0726137	0.360909	-0.0129761
	0.364318	0.0625377	0.364318	0.0733933	0.36117	-0.0121512
	0.364555	0.0626979	0.364555	0.0723593	0.361374	-0.0086902
	0.364791	0.0625498	0.364791	0.0727666	0.361586	-0.0067438
	0.365004	0.0601422	0.365004	0.0694539	0.361944	-0.00609922
	0.3653	0.0602258	0.3653	0.0696785	0.362163	-0.00448051
	0.365639	0.0627132	0.365639	0.0684543	0.362421	-0.00320812
	0.365982	0.0628235	0.365982	0.0679949	0.362632	-0.00230756
	0.366173	0.0617127	0.366173	0.0686673	0.362829	0.00164348
	0.366443	0.0609449	0.366443	0.0699953	0.363067	0.00340186
	0.36668	0.0587399	0.36668	0.0686391	0.363266	0.00665865
	0.366919	0.0567655	0.366919	0.0679861	0.363505	0.00571747
	0.367178	0.0554486	0.367178	0.0655904	0.363806	0.00532735
	0.367407	0.0571982	0.367407	0.0635403	0.364076	0.00591356
	0.367667	0.0565608	0.367667	0.0657264	0.364305	0.00561076
	0.367893	0.0548049	0.367893	0.064777	0.364497	0.00720345
	0.368088	0.0563853	0.368088	0.0634068	0.364686	0.007621
	0.368316	0.0546931	0.368316	0.0645215	0.364894	0.00772171
	0.368521	0.05481	0.368521	0.0634879	0.365175	0.00987507
	0.368808	0.0521196	0.368808	0.0627219	0.36545	0.00892673
	0.369044	0.0531468	0.369044	0.0629455	0.365657	0.00935072
	0.369263	0.053538	0.369263	0.0633975	0.365898	0.00760247
	0.369584	0.0522321	0.369584	0.0621297	0.366181	0.00900342
	0.369824	0.0529551	0.369824	0.0604997	0.366385	0.00800474
	0.370024	0.0534347	0.370024	0.0609492	0.366639	0.00674336
	0.370313	0.0532985	0.370313	0.0624992	0.366962	0.00691931
	0.370564	0.0547692	0.370564	0.0628065	0.36721	0.00800566
	0.370818	0.0537364	0.370818	0.064304	0.367451	0.00971415
	0.371062	0.0512986	0.371062	0.0603836	0.367665	0.0107039
	0.371286	0.0504639	0.371286	0.0601786	0.367902	0.0119066
	0.371502	0.0526903	0.371502	0.0596127	0.368148	0.0127078
	0.371769	0.0513103	0.371769	0.0580843	0.368392	0.0166086
	0.372045	0.0541641	0.372045	0.0600265	0.368633	0.0158411
	0.372285	0.0536917	0.372285	0.0568876	0.36882	0.0163433
	0.372553	0.0539952	0.372553	0.0566683	0.369056	0.0170867
	0.372778	0.0543168	0.372778	0.0545537	0.369303	0.0177312
	0.373026	0.0538758	0.373026	0.053026	0.369546	0.0179647
	0.373229	0.0563916	0.373229	0.0523956	0.369783	0.0188722
	0.373462	0.0546628	0.373462	0.0546401	0.370004	0.0196486
	0.373684	0.0572004	0.373684	0.0528244	0.370208	0.0199085
	0.37391	0.0554432	0.37391	0.0509238	0.370396	0.0200709
	0.37413	0.055417	0.37413	0.0489056	0.370583	0.0215174
	0.374339	0.0533537	0.374339	0.0483337	0.37089	0.0225744
	0.374558	0.0567949	0.374558	0.0498542	0.371071	0.0250161
	0.374761	0.0567534	0.374761	0.050053	0.371287	0.0242072
	0.375004	0.0575579	0.375004	0.047473	0.371532	0.02421
	0.375221	0.0593412	0.375221	0.0492363	0.371783	0.0238423
	0.375384	0.0590066	0.375384	0.0484745	0.371986	0.0267773
	0.375627	0.0599473	0.375627	0.0489071	0.372211	0.0270253
	0.375849	0.0600629	0.375849	0.0485818	0.372482	0.0264795
	0.37604	0.0628836	0.37604	0.0477152	0.372729	0.0256864
	0.376239	0.0611359	0.376239	0.0471025	0.372945	0.0257497
	0.376533	0.0637124	0.376533	0.0459629	0.373178	0.0246234
	0.376784	0.0624674	0.376784	0.043133	0.373388	0.0219501
	0.377023	0.0641291	0.377023	0.0427374	0.37361	0.0206843
	0.377272	0.0637316	0.377272	0.0440929	0.373824	0.0187191
	0.377547	0.0627997	0.377547	0.0416896	0.374058	0.016994
	0.377835	0.0622599	0.377835	0.0439503	0.374251	0.0160964
	0.378093	0.0642414	0.378093	0.0430738	0.374465	0.0143174
	0.37834	0.0636919	0.37834	0.0426535	0.374648	0.0124075
	0.378519	0.0634613	0.378519	0.042164	0.374863	0.011244
	0.378735	0.0633042	0.378735	0.0432171	0.375097	0.0116906
	0.379013	0.0624206	0.379013	0.0426752	0.375404	0.00865356
	0.379232	0.0630287	0.379232	0.0427421	0.375625	0.00749461
	0.379411	0.0632273	0.379411	0.0435568	0.375924	0.00692025
	0.379625	0.0634574	0.379625	0.0445204	0.376138	0.00785302
	0.379865	0.0634028	0.379865	0.043071	0.37633	0.00778794
	0.380031	0.0643577	0.380031	0.0460377	0.376594	0.00771903
	0.380266	0.0652324	0.380266	0.0465781	0.376808	0.00686871
	0.380483	0.0651129	0.380483	0.0455714	0.377013	0.004717
	0.38067	0.0660244	0.38067	0.0456988	0.37723	0.00270787
	0.380906	0.0639152	0.380906	0.0481162	0.377462	0.00154011
	0.381155	0.0652513	0.381155	0.0480295	0.377703	-0.0014967
	0.38138	0.0643645	0.38138	0.0465836	0.377979	-0.00177275
	0.381616	0.0646576	0.381616	0.0466487	0.378208	-0.000740643
	0.38191	0.063302	0.38191	0.0467508	0.378399	0.000646166
	0.38213	0.0620185	0.38213	0.0467873	0.378593	-0.000217582
	0.382324	0.0629026	0.382324	0.0488351	0.378873	-0.00255013
	0.38265	0.0634254	0.38265	0.0494217	0.379094	-0.0032835
	0.382796	0.0623405	0.382796	0.049188	0.379313	-0.00538141
	0.383029	0.0621633	0.383029	0.0489192	0.379521	-0.00490792
	0.383251	0.061257	0.383251	0.0483303	0.379718	-0.0061867
	0.383451	0.0591585	0.383451	0.0499028	0.379947	-0.00744663
	0.383683	0.0553836	0.383683	0.0503203	0.380138	-0.00813945
	0.383853	0.05738	0.383853	0.0492848	0.380376	-0.00771609
	0.384048	0.0563546	0.384048	0.047852	0.380594	-0.00854745
	0.384296	0.0550132	0.384296	0.0471255	0.380797	-0.00968551
	0.384536	0.056825	0.384536	0.0485029	0.380988	-0.00874576
	0.384749	0.0565582	0.384749	0.0486738	0.381188	-0.0113001
	0.384981	0.0555598	0.384981	0.047698	0.381358	-0.00911956
	0.385176	0.0583917	0.385176	0.0484937	0.381564	-0.00852946
	0.385388	0.0543303	0.385388	0.0449016	0.381854	-0.00807986
	0.38559	0.0524735	0.38559	0.0458384	0.382105	-0.0068148
	0.385824	0.0544322	0.385824	0.0474851	0.382353	-0.00673918
	0.386089	0.0536129	0.386089	0.048061	0.382513	-0.00511276
	0.386308	0.0544173	0.386308	0.0505655	0.382742	-0.00369656
	0.386524	0.0537951	0.386524	0.0498714	0.382995	-0.00227712
	0.386773	0.0552558	0.386773	0.0505232	0.383201	-0.00165212
	0.387033	0.0542631	0.387033	0.0500987	0.383381	-0.00178294
	0.387329	0.0542336	0.387329	0.0487763	0.383599	-0.00355979
	0.387505	0.0541549	0.387505	0.0471025	0.383801	-0.00383159
	0.387745	0.0531455	0.387745	0.0459545	0.384053	-0.00302979
	0.387984	0.051792	0.387984	0.044487	0.384305	-0.00354523
	0.388172	0.0508636	0.388172	0.04438	0.38455	-0.00290696
	0.388373	0.051284	0.388373	0.0424897	0.384766	-0.002924
	0.388615	0.0519365	0.388615	0.0425776	0.38499	-0.00299151
	0.388753	0.0515029	0.388753	0.0395029	0.385233	-0.00253766
	0.388936	0.047905	0.388936	0.0375707	0.38543	-0.00379277
	0.389174	0.0456714	0.389174	0.0354209	0.385574	-0.00248469
	0.389384	0.0463261	0.389384	0.0335705	0.385748	-0.00521012
	0.389602	0.0433815	0.389602	0.0310475	0.385971	-0.00306657
	0.38982	0.0438647	0.38982	0.0309549	0.386163	-0.00335271
	0.390044	0.0446858	0.390044	0.0283846	0.386327	-0.00106126
	0.390212	0.0459845	0.390212	0.0278443	0.386553	-0.000283767
	0.390388	0.0448234	0.390388	0.0278035	0.386806	-0.00171865
	0.390567	0.0452391	0.390567	0.0276899	0.387016	-0.00158438
	0.390817	0.045806	0.390817	0.027635	0.387178	0.000338792
	0.391047	0.0441451	0.391047	0.0295457	0.387384	-0.000170002
	0.391234	0.0443164	0.391234	0.0277649	0.387614	-2.71363e-05
	0.391457	0.0421264	0.391457	0.026261	0.387814	-0.00136862
	0.39164	0.0428977	0.39164	0.0266102	0.388047	0.00138215
	0.391796	0.039579	0.391796	0.0263998	0.388285	0.00360827
	0.392021	0.037586	0.392021	0.0254279	0.388455	0.00776973
	0.392265	0.035771	0.392265	0.0260734	0.388646	0.00784276
	0.392513	0.0369402	0.392513	0.0265988	0.388897	0.00809307
	0.392791	0.0368572	0.392791	0.0241336	0.389131	0.0110259
	0.393024	0.0355854	0.393024	0.0224925	0.389317	0.0130654
	0.393261	0.0334272	0.393261	0.024079	0.389549	0.0129113
	0.393413	0.0325366	0.393413	0.0223679	0.389781	0.0118818
	0.393647	0.034013	0.393647	0.0246827	0.389974	0.0126613
	0.39385	0.0366592	0.39385	0.0231123	0.390169	0.0133459
	0.394045	0.0361872	0.394045	0.0250173	0.390397	0.0130718
	0.39422	0.0370036	0.39422	0.0247467	0.390629	0.0124904
	0.394482	0.0373952	0.394482	0.0216054	0.39085	0.0114851
	0.39476	0.0367599	0.39476	0.0220899	0.391138	0.0124807
	0.394924	0.0360671	0.394924	0.022219	0.391329	0.0128894
	0.395148	0.0368838	0.395148	0.0233029	0.391517	0.013427
	0.395416	0.0377233	0.395416	0.0213589	0.391691	0.0147753
	0.395563	0.0381786	0.395563	0.0195328	0.391884	0.0134831
	0.395764	0.0380843	0.395764	0.0185064	0.392093	0.0135146
	0.396062	0.0362069	0.396062	0.0178788	0.392272	0.013081
	0.396295	0.0369975	0.396295	0.0193156	0.392494	0.011773
	0.396488	0.0394005	0.396488	0.0211127	0.392726	0.0113193
	0.396638	0.04147	0.396638	0.0204156	0.392957	0.0108383
	0.396829	0.0401399	0.396829	0.0184258	0.393125	0.00968433
	0.397047	0.0408687	0.397047	0.0174538	0.39331	0.00924514
	0.397275	0.0428649	0.397275	0.0200854	0.393505	0.00821501
	0.397435	0.0413716	0.397435	0.0171014	0.393753	0.00722842
	0.397653	0.043408	0.397653	0.0177405	0.393972	0.00392849
	0.397805	0.0424578	0.397805	0.0169858	0.394193	0.00217509
	0.39796	0.0418818	0.39796	0.0160719	0.394361	0.000617246
	0.398178	0.040286	0.398178	0.0195133	0.394566	-0.00231545
	0.398381	0.0405768	0.398381	0.0209591	0.394732	-0.00257649
	0.398572	0.0388967	0.398572	0.0209054	0.394914	-0.00483794
	0.398803	0.0398776	0.398803	0.0205449	0.395151	-0.00735194
	0.399029	0.0431332	0.399029	0.0214415	0.395367	-0.00866383
	0.399245	0.0431593	0.399245	0.022495	0.395619	-0.00597661
	0.399483	0.0477647	0.399483	0.0215094	0.395869	-0.00623881
	0.39974	0.0477445	0.39974	0.0197025	0.396034	-0.0052
	0.399948	0.0483247	0.399948	0.0203838	0.396234	-0.00383634
	0.400094	0.0470256	0.400094	0.0229349	0.396427	-0.00569711
	0.400316	0.0487848	0.400316	0.0229631	0.396583	-0.00571277
	0.400508	0.0508019	0.400508	0.0220984	0.396802	-0.00715059
	0.400697	0.05167	0.400697	0.0216427	0.397001	-0.00486618
	0.400885	0.0520983	0.400885	0.0245293	0.39719	-0.00573459
	0.401054	0.0523486	0.401054	0.0238857	0.397371	-0.00864789
	0.401236	0.0532891	0.401236	0.0216172	0.397519	-0.00964061
	0.401436	0.0518714	0.401436	0.0238642	0.397707	-0.0113172
	0.401679	0.0520195	0.401679	0.0214838	0.397903	-0.0147565
	0.401891	0.0515257	0.401891	0.0195274	0.398125	-0.0144805
	0.402059	0.0533425	0.402059	0.0222834	0.398328	-0.0146562
	0.402319	0.0509724	0.402319	0.0217376	0.398589	-0.0155871
	0.402557	0.0523581	0.402557	0.0191883	0.398799	-0.0142537
	0.40276	0.0507709	0.40276	0.0208188	0.398989	-0.016086
	0.402986	0.0497959	0.402986	0.0210886	0.39917	-0.0143418
	0.403219	0.051995	0.403219	0.0195445	0.399396	-0.0176763
	0.403371	0.0514541	0.403371	0.020318	0.399664	-0.019569
	0.403539	0.0507953	0.403539	0.0207779	0.399848	-0.0173746
	0.403738	0.0499173	0.403738	0.0215274	0.399993	-0.0158297
	0.403966	0.0467926	0.403966	0.0240731	0.400173	-0.0149343
	0.40417	0.0477874	0.40417	0.0222372	0.400338	-0.0154036
	0.4043	0.0496594	0.4043	0.0225874	0.400558	-0.0159295
	0.404527	0.0507755	0.404527	0.0236577	0.400744	-0.0178884
	0.404777	0.0530888	0.404777	0.0220578	0.400925	-0.0173182
	0.404945	0.0552568	0.404945	0.0220948	0.401124	-0.0168221
	0.405149	0.0542244	0.405149	0.024805	0.401291	-0.0183904
	0.405401	0.054987	0.405401	0.0248777	0.40148	-0.0187268
	0.405575	0.0584983	0.405575	0.0254929	0.40171	-0.0177423
	0.405729	0.0552551	0.405729	0.0252521	0.40189	-0.0174386
	0.405944	0.0562286	0.405944	0.0254141	0.402126	-0.0184839
	0.406148	0.0576487	0.406148	0.0261631	0.402343	-0.0219117
	0.406328	0.0559484	0.406328	0.0270514	0.402517	-0.0232175
	0.406524	0.0575624	0.406524	0.0294058	0.40271	-0.0207892
	0.406756	0.0587468	0.406756	0.0286542	0.402928	-0.0202978
	0.406948	0.0573553	0.406948	0.0291625	0.403129	-0.0205611
	0.4071	0.0590508	0.4071	0.0280393	0.403331	-0.0216902
	0.407338	0.0612811	0.407338	0.0266406	0.403523	-0.0216243
	0.407565	0.0628973	0.407565	0.0269131	0.403678	-0.0230815
	0.407782	0.0631405	0.407782	0.025141	0.403859	-0.0234687
	0.407969	0.0641634	0.407969	0.0238651	0.4041	-0.0227812
	0.408214	0.0635226	0.408214	0.0238694	0.40433	-0.0215514
	0.408411	0.0633341	0.408411	0.0241262	0.404536	-0.0220891
	0.40858	0.0628516	0.40858	0.0211926	0.404794	-0.020222
	0.40876	0.0641329	0.40876	0.0206922	0.405024	-0.0182265
	0.408922	0.0613081	0.408922	0.0206023	0.405198	-0.0166531
	0.409092	0.0595445	0.409092	0.0224429	0.405358	-0.0154036
	0.409295	0.0618023	0.409295	0.023528	0.405536	-0.0139048
	0.409477	0.0619981	0.409477	0.0235498	0.405761	-0.0153589
	0.409661	0.0618496	0.409661	0.023179	0.405919	-0.0124356
	0.409848	0.0631229	0.409848	0.0221944	0.406064	-0.0104061
	0.409988	0.0612632	0.409988	0.0216109	0.406258	-0.00933106
	0.410227	0.0624621	0.410227	0.0233202	0.40645	-0.00995145
	0.410472	0.0620119	0.410472	0.0239639	0.406594	-0.00820753
	0.410628	0.0609915	0.410628	0.0263313	0.406769	-0.00805466
	0.410832	0.0586419	0.410832	0.0275671	0.406977	-0.00699231
	0.411102	0.0557161	0.411102	0.0282267	0.40721	-0.00463908
	0.411274	0.055381	0.411274	0.0272855	0.407409	-0.00356359
	0.411461	0.0539372	0.411461	0.0284863	0.407586	-0.00446265
	0.411648	0.0543201	0.411648	0.0305538	0.407821	-0.00278793
	0.411798	0.0548862	0.411798	0.0329031	0.408017	-0.00116852
	0.411941	0.0537198	0.411941	0.033446	0.408173	0.00177121
	0.412106	0.0531153	0.412106	0.0355278	0.408378	0.00125375
	0.412304	0.0534058	0.412304	0.0342651	0.408602	0.000965262
	0.412479	0.054092	0.412479	0.0319055	0.408789	0.000822803
	0.412704	0.0539746	0.412704	0.0342782	0.409003	0.00134243
	0.412892	0.054977	0.412892	0.0364667	0.409194	0.00440276
	0.41314	0.0557034	0.41314	0.039379	0.409367	0.0036363
	0.413355	0.0563255	0.413355	0.0421015	0.409496	0.00348585
	0.413532	0.0574473	0.413532	0.0420692	0.40969	0.0053099
	0.413692	0.0590628	0.413692	0.0427741	0.4099	0.00713873
	0.413918	0.0597469	0.413918	0.0422287	0.410091	0.00710329
	0.414085	0.0573967	0.414085	0.0400693	0.410226	0.00712025
	0.414323	0.0591319	0.414323	0.0389293	0.41038	0.00827447
	0.414518	0.0578913	0.414518	0.0364374	0.410569	0.00836119
	0.414732	0.056161	0.414732	0.0360178	0.410803	0.0108328
	0.414879	0.0579089	0.414879	0.0359201	0.41101	0.00877689
	0.415099	0.0585183	0.415099	0.0355316	0.411217	0.00901264
	0.41531	0.0589309	0.41531	0.0341782	0.411408	0.0103673
	0.415457	0.058207	0.415457	0.0350072	0.411556	0.0101798
	0.415645	0.0598292	0.415645	0.0351908	0.411763	0.0125918
	0.415862	0.0605669	0.415862	0.0373682	0.411921	0.00982919
	0.416043	0.0607558	0.416043	0.0367423	0.41213	0.00805414
	0.416192	0.059667	0.416192	0.0359636	0.412315	0.00980716
	0.416364	0.0587385	0.416364	0.0350547	0.412464	0.0117549
	0.416617	0.0566488	0.416617	0.0333416	0.412628	0.0140377
	0.416861	0.0541611	0.416861	0.0335908	0.412822	0.0140925
	0.417068	0.0532195	0.417068	0.0340106	0.413039	0.0129978
	0.4173	0.051565	0.4173	0.0324785	0.41325	0.0128503
	0.417468	0.0497899	0.417468	0.0342939	0.413452	0.0138094
	0.417642	0.0469163	0.417642	0.0348591	0.413653	0.015306
	0.417829	0.0475081	0.417829	0.0325347	0.41385	0.0159158
	0.418008	0.0490908	0.418008	0.0330384	0.414042	0.0180822
	0.418161	0.0517059	0.418161	0.031885	0.414186	0.0200115
	0.418313	0.051584	0.418313	0.0288631	0.414353	0.0182331
	0.418504	0.0518328	0.418504	0.0277713	0.414523	0.0191293
	0.418636	0.052686	0.418636	0.0288145	0.414715	0.0221512
	0.418833	0.0521126	0.418833	0.0264086	0.414932	0.0250825
	0.41901	0.0512903	0.41901	0.0221697	0.415115	0.0237341
	0.419218	0.04811	0.419218	0.0214231	0.415277	0.0239628
	0.419408	0.0470246	0.419408	0.0221348	0.415468	0.0239531
	0.419619	0.0447094	0.419619	0.020284	0.415671	0.020728
	0.419764	0.0457171	0.419764	0.0183581	0.415867	0.0216602
	0.419973	0.046074	0.419973	0.0166082	0.41601	0.0208825
	0.420148	0.0446845	0.420148	0.0166001	0.416187	0.0208635
	0.420316	0.0405936	0.420316	0.0146193	0.416366	0.0192654
	0.420471	0.0387256	0.420471	0.0130947	0.416595	0.0185397
	0.420646	0.0383968	0.420646	0.0140362	0.416773	0.0202616
	0.420837	0.0357157	0.420837	0.0153062	0.416952	0.0202035
	0.421027	0.0382516	0.421027	0.0149721	0.417101	0.01961
	0.421247	0.0385623	0.421247	0.0145849	0.417244	0.0233883
	0.421511	0.0380405	0.421511	0.0146804	0.417433	0.020104
	0.421657	0.0351605	0.421657	0.0130894	0.41763	0.0195875
	0.421785	0.0369662	0.421785	0.0128404	0.417819	0.0212135
	0.421987	0.0374439	0.421987	0.0127004	0.41798	0.0194934
	0.422231	0.0375374	0.422231	0.0134402	0.418161	0.0212269
	0.422405	0.0370674	0.422405	0.0121126	0.418369	0.0212751
	0.422531	0.0350701	0.422531	0.013804	0.418596	0.0222734
	0.422722	0.0361559	0.422722	0.0134878	0.418761	0.02124
	0.422929	0.0369015	0.422929	0.0144318	0.418934	0.0162303
	0.423117	0.0368624	0.423117	0.0143649	0.419131	0.0131514
	0.423332	0.0373808	0.423332	0.0153359	0.419328	0.0143205
	0.423525	0.0363304	0.423525	0.0171614	0.419556	0.011409
	0.423648	0.0367344	0.423648	0.0161026	0.419747	0.00966845
	0.423814	0.035745	0.423814	0.0141312	0.419964	0.0111452
	0.424026	0.0359009	0.424026	0.0147817	0.420192	0.0110143
	0.424224	0.0371838	0.424224	0.0149593	0.420394	0.00994057
	0.424394	0.0381695	0.424394	0.0120832	0.420558	0.0120869
	0.424601	0.0388892	0.424601	0.0110479	0.420718	0.00958872
	0.424759	0.0371414	0.424759	0.00689624	0.420894	0.00884185
	0.424937	0.0384444	0.424937	0.00547754	0.42105	0.00651413
	0.425072	0.0381123	0.425072	0.004471	0.421188	0.00714141
	0.425207	0.0388343	0.425207	0.00272318	0.421339	0.00832447
	0.425372	0.0377071	0.425372	0.00135419	0.421502	0.0087991
	0.425552	0.0384669	0.425552	-0.000479571	0.421682	0.00340446
	0.425694	0.0388764	0.425694	0.000551743	0.421837	0.00280009
	0.425906	0.036337	0.425906	-0.00100809	0.42201	0.00157888
	0.42615	0.0378238	0.42615	-0.00325703	0.422214	-0.000865963
	0.426351	0.034862	0.426351	-0.0038939	0.42239	-0.00311737
	0.426518	0.032776	0.426518	-0.00545391	0.422551	-0.00350678
	0.426712	0.0332892	0.426712	-0.00564053	0.422701	-0.00268152
	0.426921	0.0328602	0.426921	-0.00396353	0.422863	-0.00453371
	0.427085	0.0333528	0.427085	-0.00600901	0.423052	-0.00383639
	0.427266	0.032184	0.427266	-0.00738381	0.423228	-0.00269362
	0.427444	0.0334232	0.427444	-0.00436408	0.423398	-0.00435418
	0.427663	0.0335414	0.427663	-0.00340777	0.423555	-0.00577597
	0.427821	0.0380463	0.427821	-0.00224338	0.423699	-0.00932396
	0.427955	0.0366822	0.427955	-0.00484839	0.423895	-0.0119403
	0.428126	0.0348658	0.428126	-0.00484278	0.42405	-0.0114365
	0.428325	0.0345854	0.428325	-0.00416205	0.424212	-0.0101728
	0.428498	0.0354928	0.428498	-0.0027877	0.424389	-0.00940593
	0.428704	0.0367577	0.428704	-0.00232595	0.42458	-0.0091085
	0.428875	0.0376668	0.428875	-0.00141616	0.424782	-0.00927204
	0.429032	0.0367888	0.429032	-0.00054579	0.424999	-0.00814089
	0.429204	0.0355065	0.429204	-0.000350288	0.425223	-0.00815786
	0.429391	0.0354261	0.429391	0.00188703	0.425392	-0.00926416
	0.429574	0.0357131	0.429574	0.00260572	0.425611	-0.0105075
	0.429754	0.037927	0.429754	0.00389754	0.425773	-0.0106172
	0.42991	0.0379718	0.42991	0.00416027	0.425923	-0.00946179
	0.430141	0.0388784	0.430141	0.00436938	0.426101	-0.0109932
	0.430334	0.0384303	0.430334	0.0032153	0.426302	-0.0120466
	0.430472	0.0370706	0.430472	0.00241534	0.426477	-0.011037
	0.430696	0.0381061	0.430696	0.00524957	0.426661	-0.0122162
	0.430872	0.0404871	0.430872	0.005073	0.426793	-0.0128749
	0.431099	0.0422124	0.431099	0.00675348	0.426899	-0.0127361
	0.431273	0.0427286	0.431273	0.00968655	0.427067	-0.0125973
	0.431479	0.0459085	0.431479	0.0094079	0.427275	-0.0130745
	0.431637	0.0444447	0.431637	0.00754806	0.427448	-0.0142294
	0.431807	0.044652	0.431807	0.00833337	0.42762	-0.0135208
	0.431974	0.0457088	0.431974	0.00700314	0.42782	-0.0140203
	0.432156	0.0484156	0.432156	0.00716559	0.428	-0.016671
	0.432374	0.0473784	0.432374	0.00734023	0.428175	-0.0157183
	0.43251	0.0485228	0.43251	0.00583786	0.428371	-0.0169721
	0.432651	0.0491116	0.432651	0.00799589	0.428556	-0.0165342
	0.43282	0.047929	0.43282	0.00636281	0.428732	-0.0178252
	0.433006	0.0479737	0.433006	0.00922116	0.4289	-0.0192006
	0.433147	0.0494704	0.433147	0.00957812	0.429074	-0.0200179
	0.433279	0.0491669	0.433279	0.0079361	0.429275	-0.0168463
	0.433471	0.0506306	0.433471	0.0084071	0.429438	-0.0167275
	0.433638	0.0511228	0.433638	0.00830782	0.429586	-0.0173082
	0.433815	0.0528891	0.433815	0.00887674	0.429734	-0.0174903
	0.433989	0.0493928	0.433989	0.00907624	0.429914	-0.0193799
	0.434217	0.051539	0.434217	0.00497403	0.430084	-0.0167454
	0.434388	0.0510955	0.434388	0.0039723	0.430227	-0.0124534
	0.434524	0.051803	0.434524	0.00503303	0.430381	-0.0138237
	0.434669	0.0508942	0.434669	0.00455939	0.430557	-0.0149852
	0.434828	0.0507723	0.434828	0.00836083	0.430716	-0.0149611
	0.435005	0.0499906	0.435005	0.0110014	0.430894	-0.0149679
	0.435169	0.0492496	0.435169	0.0110568	0.431068	-0.0128161
	0.435384	0.0495232	0.435384	0.0113764	0.431244	-0.0129351
	0.435585	0.0488416	0.435585	0.00995897	0.431438	-0.0122543
	0.435717	0.0517741	0.435717	0.00664085	0.431627	-0.0102823
	0.435856	0.0532562	0.435856	0.00945935	0.431808	-0.00752054
	0.435995	0.0531715	0.435995	0.0112463	0.431976	-0.00702235
	0.436131	0.0517672	0.436131	0.00925248	0.432141	-0.00453724
	0.436293	0.0517083	0.436293	0.0109106	0.43228	-0.000459276
	0.436416	0.0511924	0.436416	0.0109309	0.43245	0.000634329
	0.436617	0.0516556	0.436617	0.00826083	0.432622	-0.000312854
	0.436846	0.0484129	0.436846	0.00944809	0.43276	-0.000785565
	0.437008	0.0499238	0.437008	0.0107001	0.432946	-0.000578615
	0.437189	0.050957	0.437189	0.0111784	0.433175	-0.000356851
	0.437356	0.049366	0.437356	0.0122713	0.43333	0.00067636
	0.43762	0.0475359	0.43762	0.0114262	0.433529	0.00480022
	0.437786	0.0484722	0.437786	0.0108133	0.433711	0.00792699
	0.437916	0.0477464	0.437916	0.0100601	0.433833	0.00788057
	0.438105	0.0476696	0.438105	0.00834523	0.433971	0.0086846
	0.43832	0.05174	0.43832	0.00838383	0.434128	0.00983082
	0.438506	0.0531777	0.438506	0.00720839	0.434272	0.00982297
	0.43866	0.0533369	0.43866	0.00457835	0.434427	0.00886512
	0.43886	0.0529776	0.43886	0.00484448	0.434702	0.0104246
	0.438981	0.0517358	0.438981	0.00361376	0.434938	0.0101319
	0.43915	0.0508833	0.43915	0.00453322	0.435055	0.0077501
	0.439275	0.0505663	0.439275	0.00626102	0.435227	0.0107533
	0.439435	0.0511218	0.439435	0.00831393	0.435381	0.0122477
	0.439616	0.0499804	0.439616	0.00823799	0.435551	0.0127191
	0.439796	0.0497205	0.439796	0.00888525	0.435758	0.0123173
	0.439955	0.0475744	0.439955	0.00625871	0.435956	0.0123885
	0.440158	0.0472472	0.440158	0.00886863	0.436109	0.00931553
	0.440295	0.047652	0.440295	0.00779676	0.436248	0.00928951
	0.440463	0.0459333	0.440463	0.00656954	0.43639	0.00885587
	0.440594	0.0439536	0.440594	0.00524267	0.436562	0.0100015
	0.440803	0.0450176	0.440803	0.00369201	0.436691	0.0111939
	0.441003	0.0469277	0.441003	0.000762749	0.436844	0.00855858
	0.441147	0.0478926	0.441147	-0.000225547	0.437027	0.00900966
	0.441292	0.0471398	0.441292	-0.000320459	0.437213	0.00959116
	0.441462	0.0440635	0.441462	-0.00032525	0.437369	0.0088707
	0.44161	0.0434574	0.44161	0.000907487	0.437524	0.0078391
	0.441773	0.041739	0.441773	0.00171223	0.437668	0.00622512
	0.441968	0.0414427	0.441968	0.00109822	0.437812	0.00408678
	0.442145	0.0412708	0.442145	0.00131719	0.43796	0.00346861
	0.442322	0.0406771	0.442322	0.00114983	0.43811	0.00308115
	0.442475	0.0405487	0.442475	0.00134092	0.438302	0.00266207
	0.442712	0.0397958	0.442712	0.00133976	0.438486	0.0022089
	0.442906	0.0373289	0.442906	0.00319012	0.438634	0.00157306
	0.443089	0.0376784	0.443089	0.00144885	0.438771	0.0015758
	0.443225	0.0366954	0.443225	0.00304165	0.438935	0.00425595
	0.443472	0.0365308	0.443472	0.00113164	0.439153	0.0027245
	0.443612	0.03794	0.443612	4.12823e-05	0.439318	0.00511993
	0.443779	0.036549	0.443779	0.00154973	0.43946	0.00827945
	0.443954	0.0363643	0.443954	0.00345362	0.439594	0.00915132
	0.444203	0.037334	0.444203	0.00308869	0.439755	0.0104298
	0.444334	0.0367712	0.444334	0.00362151	0.439909	0.0103697
	0.44448	0.036823	0.44448	0.00242603	0.440098	0.0115152
	0.444626	0.0372912	0.444626	0.00305265	0.440312	0.0104618
	0.444741	0.0392594	0.444741	0.00391745	0.440473	0.0095324
	0.444898	0.0387946	0.444898	0.00225295	0.440627	0.0122052
	0.445038	0.0388789	0.445038	0.00190124	0.440815	0.0145986
	0.445227	0.036736	0.445227	0.000792216	0.441041	0.0170025
	0.44539	0.0379497	0.44539	0.00218935	0.441222	0.0187682
	0.445577	0.0381603	0.445577	0.000201394	0.441375	0.0175202
	0.445691	0.0377292	0.445691	-0.00255956	0.441496	0.0167975
	0.445842	0.036645	0.445842	-0.00221602	0.441688	0.0173809
	0.446018	0.0353009	0.446018	-0.00050161	0.441848	0.0140296
	0.446166	0.0335119	0.446166	-0.00134709	0.44199	0.0147983
	0.446323	0.0352353	0.446323	-0.00247154	0.442166	0.0147
	0.446541	0.0350119	0.446541	-0.00229576	0.442331	0.0143284
	0.446717	0.0341054	0.446717	-0.00477923	0.442483	0.01344
	0.446856	0.0325644	0.446856	-0.00467299	0.442614	0.0133964
	0.447021	0.0321475	0.447021	-0.00542478	0.44274	0.0130946
	0.447167	0.0328233	0.447167	-0.00417716	0.442893	0.0119586
	0.44732	0.0349473	0.44732	-0.00237908	0.443032	0.0120926
	0.447475	0.0373115	0.447475	-0.00272842	0.443222	0.00976834
	0.447631	0.039906	0.447631	-0.00287369	0.443329	0.0065041
	0.447833	0.0422859	0.447833	-0.0034198	0.443511	0.00656639
	0.448036	0.0407716	0.448036	-0.00367534	0.443689	0.00502621
	0.448162	0.0407761	0.448162	-0.00353228	0.443857	0.00531517
	0.448276	0.0418231	0.448276	-0.00207677	0.444023	0.00533451
	0.448427	0.0412812	0.448427	-0.00332966	0.44417	0.00526681
	0.448626	0.0441806	0.448626	-0.00228997	0.444364	0.00273957
	0.448763	0.0435689	0.448763	-0.00384959	0.444515	0.00158623
	0.448903	0.0438787	0.448903	-0.00346099	0.444688	0.00238318
	0.449038	0.0426986	0.449038	-0.00341697	0.444853	0.00490269
	0.449215	0.0440107	0.449215	-0.0049116	0.445021	0.00376354
	0.449353	0.0437214	0.449353	-0.00642965	0.445274	0.00345993
	0.449516	0.0438506	0.449516	-0.00898547	0.445477	0.00210024
	0.449675	0.0438791	0.449675	-0.00948744	0.445632	0.00319902
	0.449811	0.0467276	0.449811	-0.00929659	0.445808	0.00310219
	0.449989	0.0467117	0.449989	-0.00918373	0.445929	0.00193038
	0.450114	0.0470551	0.450114	-0.00645852	0.446049	-0.000668992
	0.450261	0.0452465	0.450261	-0.00695808	0.446171	-0.00169811
	0.450462	0.043894	0.450462	-0.0065495	0.446306	-0.00525641
	0.450639	0.0437019	0.450639	-0.00395649	0.446446	-0.00568676
	0.450795	0.046012	0.450795	-0.00161488	0.446602	-0.00558222
	0.450933	0.0444032	0.450933	0.00304733	0.446736	-0.00539214
	0.451176	0.0446936	0.451176	0.00510485	0.44692	-0.00847214
	0.45134	0.0465188	0.45134	0.00458409	0.447078	-0.0062176
	0.451499	0.0457755	0.451499	0.00629248	0.447254	-0.00361876
	0.45166	0.0448031	0.45166	0.00509858	0.447407	-0.00582833
	0.451834	0.0468317	0.451834	0.00169332	0.447571	-0.00838193
	0.451983	0.0481038	0.451983	0.00214281	0.447759	-0.00933409
	0.452161	0.0461206	0.452161	0.000278385	0.447912	-0.00921894
	0.452295	0.0472141	0.452295	-7.49705e-05	0.448049	-0.00817956
	0.452443	0.0447204	0.452443	0.00160232	0.448163	-0.0113941
	0.452623	0.0417908	0.452623	0.00156116	0.448319	-0.0117378
	0.452784	0.0415449	0.452784	-0.000634148	0.448539	-0.0108948
	0.452978	0.0415436	0.452978	-0.000628778	0.448705	-0.0128502
	0.453225	0.0425448	0.453225	-0.00185939	0.448846	-0.0159431
	0.453326	0.0418731	0.453326	-0.00308881	0.449021	-0.0152558
	0.453535	0.0411993	0.453535	-0.00118885	0.449196	-0.0152418
	0.453746	0.0407008	0.453746	-0.00163735	0.449375	-0.0150661
	0.453881	0.0391783	0.453881	0.000367738	0.449528	-0.0145148
	0.453999	0.0369487	0.453999	0.000865282	0.449692	-0.0160547
	0.454117	0.0387601	0.454117	-0.00150252	0.449814	-0.01688
	0.454264	0.0402332	0.454264	0.000242831	0.449942	-0.0177065
	0.454436	0.0385408	0.454436	0.000252721	0.450084	-0.0193543
	0.454576	0.0372152	0.454576	0.00280502	0.45024	-0.0174484
	0.454705	0.0360359	0.454705	0.00416202	0.450421	-0.0169201
	0.454885	0.0336029	0.454885	0.00508149	0.450559	-0.0190619
	0.455051	0.0315483	0.455051	0.00638752	0.450716	-0.0180515
	0.455211	0.0308573	0.455211	0.00809468	0.450915	-0.0194977
	0.455368	0.0308624	0.455368	0.00947103	0.451085	-0.0245421
	0.45555	0.0320061	0.45555	0.0101109	0.451248	-0.0244067
	0.455691	0.0300484	0.455691	0.0111077	0.451419	-0.0237436
	0.455831	0.0306514	0.455831	0.0127962	0.451576	-0.0254579
	0.455994	0.0305591	0.455994	0.012836	0.451717	-0.0242511
	0.456202	0.0282495	0.456202	0.0117679	0.451848	-0.0260394
	0.456359	0.0280517	0.456359	0.0142817	0.45198	-0.0252713
	0.456522	0.0317326	0.456522	0.0153426	0.452099	-0.0261789
	0.456693	0.0320507	0.456693	0.0122712	0.45225	-0.0289222
	0.456845	0.0327885	0.456845	0.0123252	0.452433	-0.0329764
	0.457013	0.0328	0.457013	0.0122897	0.452628	-0.0340743
	0.457166	0.0345013	0.457166	0.0113326	0.452778	-0.0364689
	0.457301	0.0307191	0.457301	0.013408	0.452915	-0.0387528
	0.457452	0.0304389	0.457452	0.0135382	0.45306	-0.0395778
	0.457603	0.0289827	0.457603	0.0117567	0.453232	-0.0373203
	0.457735	0.0269475	0.457735	0.0117123	0.453379	-0.0363344
	0.45784	0.0300421	0.45784	0.0137015	0.453516	-0.0378179
	0.45803	0.0279352	0.45803	0.0111252	0.453648	-0.0365245
	0.458193	0.0291719	0.458193	0.00803344	0.453814	-0.0361891
	0.458349	0.028163	0.458349	0.00702988	0.453941	-0.0372985
	0.458488	0.0270643	0.458488	0.00650964	0.454136	-0.0361072
	0.458649	0.0290641	0.458649	0.00708589	0.454272	-0.034742
	0.458819	0.0305426	0.458819	0.0066135	0.454442	-0.0324939
	0.458974	0.0310166	0.458974	0.00710321	0.454626	-0.0292728
	0.459124	0.0318355	0.459124	0.00621747	0.454777	-0.029752
	0.459213	0.0315356	0.459213	0.00827729	0.454925	-0.0287679
	0.459394	0.0328955	0.459394	0.00590201	0.455081	-0.0291075
	0.459564	0.0328931	0.459564	0.00794592	0.455242	-0.0293665
	0.459744	0.0341202	0.459744	0.00871952	0.455418	-0.0278227
	0.459934	0.0351484	0.459934	0.00788738	0.455558	-0.0292315
	0.4601	0.036405	0.4601	0.00499305	0.455728	-0.0278866
	0.460277	0.033706	0.460277	0.00532862	0.455898	-0.0260874
	0.46039	0.0339265	0.46039	0.00408077	0.45604	-0.0261597
	0.46056	0.0354303	0.46056	0.00129165	0.456185	-0.0256397
	0.460702	0.0340146	0.460702	0.000951664	0.456328	-0.0226717
	0.46085	0.0321712	0.46085	-0.000319841	0.456491	-0.0203342
	0.461002	0.0342251	0.461002	-0.00124251	0.456621	-0.0211017
	0.461125	0.0320185	0.461125	-0.000970889	0.456793	-0.0222894
	0.461285	0.0318776	0.461285	-0.00103535	0.456935	-0.0212868
	0.461446	0.0321907	0.461446	0.000313305	0.457099	-0.0188172
	0.461586	0.0316742	0.461586	0.000418026	0.457255	-0.0161125
	0.461706	0.0304959	0.461706	0.00195202	0.457384	-0.0175875
	0.461862	0.028998	0.461862	0.00127077	0.457525	-0.0181964
	0.462052	0.0275855	0.462052	0.000210016	0.457684	-0.0160415
	0.462191	0.028444	0.462191	0.000174472	0.457864	-0.0131889
	0.462298	0.0276952	0.462298	0.000746702	0.457999	-0.0123756
	0.462468	0.0282734	0.462468	-0.000247002	0.458147	-0.0139818
	0.462629	0.0304711	0.462629	-0.000263398	0.458273	-0.0101392
	0.462723	0.0326749	0.462723	-0.000151839	0.458407	-0.00998814
	0.462889	0.0342167	0.462889	-0.00140815	0.458557	-0.00952892
	0.463076	0.033877	0.463076	-0.00121683	0.458717	-0.0100386
	0.463265	0.0316225	0.463265	-0.000728951	0.458872	-0.00753044
	0.463376	0.0303535	0.463376	0.000217315	0.459026	-0.00483751
	0.46355	0.0289175	0.46355	-0.000163592	0.459168	-0.00196319
	0.463742	0.0273337	0.463742	0.00021681	0.459279	0.000290655
	0.463927	0.0278536	0.463927	-0.000249017	0.459385	0.00308042
	0.464078	0.0285778	0.464078	0.000114757	0.459576	0.00465421
	0.46421	0.0279736	0.46421	-0.00133125	0.459718	0.00453944
	0.464406	0.0277229	0.464406	0.00189258	0.459841	0.00462231
	0.464545	0.0267469	0.464545	0.00142271	0.460013	0.00801318
	0.464693	0.0279862	0.464693	0.000597062	0.460187	0.00882793
	0.464782	0.0270318	0.464782	-0.000790415	0.46034	0.00877224
	0.464936	0.0280581	0.464936	-0.00180575	0.460519	0.00873634
	0.465053	0.0271904	0.465053	-0.00140153	0.46066	0.00888594
	0.465191	0.0259665	0.465191	0.00144399	0.460801	0.0111937
	0.465342	0.0285338	0.465342	0.00473284	0.460944	0.0139935
	0.465491	0.0281457	0.465491	0.0068147	0.461152	0.0138189
	0.465668	0.029007	0.465668	0.00543775	0.461319	0.0129972
	0.465776	0.032071	0.465776	0.00515729	0.461469	0.0143002
	0.465896	0.0305845	0.465896	0.00500636	0.461653	0.0155286
	0.465995	0.0323151	0.465995	0.00502021	0.461771	0.0162049
	0.466217	0.0341187	0.466217	0.00436165	0.461903	0.0189573
	0.466434	0.03372	0.466434	0.00214379	0.462032	0.0194519
	0.466605	0.0320885	0.466605	0.00175254	0.462214	0.0199629
	0.466783	0.0300896	0.466783	0.00226954	0.462382	0.0219598
	0.466917	0.0288087	0.466917	0.00324804	0.462513	0.021756
	0.467044	0.0261709	0.467044	0.0021615	0.462652	0.0191862
	0.467152	0.0256159	0.467152	0.001696	0.462824	0.0185272
	0.4673	0.0255229	0.4673	0.00128702	0.46298	0.0176152
	0.467447	0.0266493	0.467447	0.00402554	0.463125	0.0219099
	0.467624	0.0254964	0.467624	0.00404382	0.463297	0.02335
	0.467759	0.0274975	0.467759	0.0044401	0.463444	0.0261369
	0.467959	0.0292534	0.467959	0.00594516	0.463596	0.0261025
	0.468189	0.0290884	0.468189	0.00519041	0.463758	0.0297587
	0.468339	0.0329816	0.468339	0.0039104	0.463883	0.0288496
	0.468487	0.0327973	0.468487	0.00435551	0.464048	0.0284667
	0.468664	0.0317979	0.468664	0.00481999	0.464192	0.029079
	0.468841	0.031529	0.468841	0.00472775	0.464304	0.0328816
	0.468954	0.0319828	0.468954	0.00663068	0.464485	0.0331574
	0.469102	0.0295548	0.469102	0.00631994	0.464637	0.0346009
	0.469225	0.0299752	0.469225	0.00657364	0.464777	0.0360093
	0.469405	0.0316533	0.469405	0.00511294	0.464919	0.038069
	0.469547	0.0315629	0.469547	0.00362469	0.465056	0.0391039
	0.469675	0.0300587	0.469675	0.00402392	0.465174	0.0410673
	0.469814	0.0305176	0.469814	0.0034818	0.465299	0.0396579
	0.469973	0.0311241	0.469973	0.00441458	0.465441	0.0392151
	0.470122	0.0316638	0.470122	0.00134133	0.46559	0.0384067
	0.470232	0.0327157	0.470232	-0.000139723	0.465696	0.0366004
	0.470359	0.0334633	0.470359	-0.00183504	0.465809	0.0378949
	0.470535	0.0375173	0.470535	-0.00152111	0.465961	0.036066
	0.47068	0.0365722	0.47068	-0.00295331	0.466146	0.0363165
	0.470804	0.0395055	0.470804	-0.00318044	0.466275	0.0385227
	0.470951	0.0397824	0.470951	-0.00219724	0.466407	0.0390106
	0.471125	0.0428518	0.471125	-0.0035299	0.46657	0.0384838
	0.471259	0.041691	0.471259	-0.00818516	0.466734	0.038848
	0.471363	0.0411045	0.471363	-0.00966719	0.466882	0.0364463
	0.471484	0.0423396	0.471484	-0.00902523	0.467026	0.0340697
	0.471619	0.0427578	0.471619	-0.011041	0.467158	0.0318616
	0.471796	0.0404292	0.471796	-0.0136136	0.4673	0.0303096
	0.471936	0.0406811	0.471936	-0.0106306	0.467454	0.0307262
	0.472125	0.0384259	0.472125	-0.0106972	0.467577	0.0311778
	0.4723	0.037622	0.4723	-0.0111041	0.467724	0.0322636
	0.472454	0.0378642	0.472454	-0.012194	0.467908	0.0335114
	0.472584	0.0410131	0.472584	-0.0120151	0.468052	0.0343176
	0.472718	0.0421955	0.472718	-0.0114786	0.468169	0.0369286
	0.472892	0.0425388	0.472892	-0.0117152	0.468359	0.0341393
	0.473046	0.0426678	0.473046	-0.0135103	0.468575	0.0331906
	0.473213	0.0406149	0.473213	-0.0148401	0.468702	0.0348018
	0.473324	0.043366	0.473324	-0.0150637	0.468852	0.033676
	0.473481	0.044141	0.473481	-0.0153253	0.469013	0.0353213
	0.473645	0.0424466	0.473645	-0.0137818	0.469125	0.0362335
	0.473796	0.0443093	0.473796	-0.0102481	0.469269	0.0359263
	0.473893	0.042672	0.473893	-0.00840627	0.469408	0.0344192
	0.474008	0.0406972	0.474008	-0.00887665	0.469529	0.0316258
	0.474153	0.0381112	0.474153	-0.00956484	0.469623	0.0283053
	0.474303	0.035817	0.474303	-0.0107166	0.46977	0.0290399
	0.47446	0.0340932	0.47446	-0.0120805	0.469903	0.0285881
	0.474593	0.0323023	0.474593	-0.00960059	0.470033	0.030113
	0.474748	0.0332846	0.474748	-0.013027	0.470146	0.0313179
	0.474872	0.0314805	0.474872	-0.0140471	0.470294	0.0293213
	0.474982	0.0304268	0.474982	-0.0157598	0.470492	0.0292085
	0.47512	0.0305393	0.47512	-0.0147062	0.470659	0.0284819
	0.475291	0.0326334	0.475291	-0.0145847	0.470802	0.0270907
	0.475472	0.0329146	0.475472	-0.014828	0.470904	0.0255486
	0.475617	0.0315084	0.475617	-0.0142458	0.471058	0.0245018
	0.475733	0.0314543	0.475733	-0.0131416	0.471256	0.0246714
	0.475861	0.0310588	0.475861	-0.0100835	0.471429	0.0256953
	0.475996	0.0277155	0.475996	-0.00843203	0.471598	0.0251786
	0.476151	0.0292249	0.476151	-0.00979803	0.471737	0.0245916
	0.476272	0.0289146	0.476272	-0.0103274	0.471866	0.0231324
	0.476399	0.0277166	0.476399	-0.0136784	0.471985	0.0192632
	0.476536	0.0271666	0.476536	-0.0119431	0.472127	0.0150212
	0.476704	0.0272172	0.476704	-0.0104819	0.472254	0.0193723
	0.476848	0.0293847	0.476848	-0.0102815	0.472365	0.020406
	0.477004	0.0280342	0.477004	-0.0111839	0.4725	0.0200261
	0.477155	0.028169	0.477155	-0.00896707	0.472655	0.0194949
	0.477309	0.0274588	0.477309	-0.0117143	0.472793	0.018395
	0.477428	0.0289328	0.477428	-0.00963262	0.472964	0.0187295
	0.477599	0.0281776	0.477599	-0.00977966	0.473088	0.0164266
	0.477786	0.0271361	0.477786	-0.0111012	0.47323	0.0169928
	0.477901	0.0268137	0.477901	-0.00691064	0.473355	0.0171634
	0.47804	0.0261225	0.47804	-0.00730945	0.473477	0.0186084
	0.478144	0.0282587	0.478144	-0.00864781	0.473607	0.018865
	0.478241	0.0274538	0.478241	-0.00761953	0.473785	0.0173773
	0.478409	0.0285797	0.478409	-0.0061348	0.47395	0.0161365
	0.478615	0.0278397	0.478615	-0.00684392	0.474116	0.013409
	0.478766	0.0275925	0.478766	-0.00757117	0.474254	0.0127108
	0.478854	0.0286531	0.478854	-0.00564025	0.474395	0.0096097
	0.479008	0.0295127	0.479008	-0.0069087	0.474525	0.00886206
	0.47921	0.0302108	0.47921	-0.00899128	0.474648	0.00858844
	0.479348	0.031136	0.479348	-0.00897843	0.4748	0.00929667
	0.479497	0.0287596	0.479497	-0.0062864	0.474942	0.00951005
	0.479703	0.0302694	0.479703	-0.00503618	0.475058	0.00735711
	0.479828	0.0291947	0.479828	-0.00448121	0.475183	0.00605556
	0.479951	0.0299713	0.479951	-0.00351175	0.475347	0.00521239
	0.48008	0.0310968	0.48008	-0.00384275	0.475504	0.00262621
	0.480225	0.0307476	0.480225	-0.00587601	0.475635	-0.000107143
	0.480308	0.03154	0.480308	-0.00503604	0.475796	-0.00106578
	0.480522	0.0301696	0.480522	-0.00662165	0.47595	0.000385189
	0.4807	0.0272348	0.4807	-0.00373792	0.476089	0.0013626
	0.480902	0.0293055	0.480902	-0.00438886	0.476201	0.000192421
	0.481062	0.0303349	0.481062	-0.00628216	0.476394	0.00180684
	0.481187	0.0301499	0.481187	-0.00201042	0.476518	0.00249005
	0.481308	0.0314801	0.481308	-0.00123368	0.476637	0.000674308
	0.481468	0.0305565	0.481468	-0.00209775	0.476768	0.000279569
	0.481625	0.0343063	0.481625	-0.00477279	0.476934	-0.00176494
	0.481708	0.0377313	0.481708	-0.00517057	0.477077	-0.000490307
	0.481828	0.0366502	0.481828	-0.00452417	0.477199	0.0022295
	0.481977	0.0380365	0.481977	-0.00575188	0.477345	0.00149456
	0.482111	0.0398963	0.482111	-0.00722653	0.477486	0.0030141
	0.482266	0.0406051	0.482266	-0.00897732	0.477598	0.00215716
	0.482403	0.0422597	0.482403	-0.0109068	0.477713	0.000691242
	0.48248	0.0428366	0.48248	-0.0117521	0.477853	-0.0022084
	0.482618	0.0421305	0.482618	-0.0134093	0.477995	-0.00161556
	0.482801	0.0437785	0.482801	-0.0121911	0.478163	-0.00249987
	0.482902	0.0426504	0.482902	-0.0116213	0.478312	-0.00282331
	0.483003	0.0429754	0.483003	-0.0143147	0.478456	-0.00464019
	0.483126	0.0423681	0.483126	-0.0148565	0.478608	-0.00528814
	0.483285	0.0432578	0.483285	-0.0154657	0.478779	-0.00834225
	0.48345	0.0438589	0.48345	-0.0165344	0.478929	-0.00763337
	0.483562	0.0451138	0.483562	-0.0184871	0.479094	-0.00784841
	0.483736	0.0473254	0.483736	-0.019447	0.479235	-0.00802161
	0.48393	0.0453518	0.48393	-0.0193302	0.479371	-0.00962031
	0.48402	0.0450716	0.48402	-0.0179199	0.479479	-0.0090395
	0.484116	0.0466928	0.484116	-0.0178634	0.479584	-0.0101377
	0.484276	0.0468129	0.484276	-0.0177082	0.479676	-0.00917949
	0.484459	0.0484169	0.484459	-0.0202053	0.479786	-0.0101292
	0.484599	0.0494231	0.484599	-0.0194044	0.47994	-0.00991473
	0.484736	0.0506002	0.484736	-0.0175969	0.480128	-0.0105897
	0.484899	0.0523545	0.484899	-0.0162194	0.480318	-0.0110862
	0.485026	0.0508337	0.485026	-0.0163041	0.480454	-0.0110848
	0.485159	0.0531154	0.485159	-0.0145745	0.480637	-0.0120377
	0.485283	0.0513686	0.485283	-0.0140902	0.480778	-0.0122316
	0.485402	0.0493815	0.485402	-0.011727	0.480883	-0.013556
	0.485519	0.0477926	0.485519	-0.012325	0.480982	-0.0138396
	0.485678	0.0461734	0.485678	-0.00942258	0.481078	-0.0137729
	0.485809	0.0477892	0.485809	-0.00880943	0.481234	-0.0148155
	0.485946	0.048109	0.485946	-0.00859328	0.481336	-0.0152752
	0.486092	0.0456403	0.486092	-0.00883862	0.48144	-0.0145024
	0.486236	0.0463612	0.486236	-0.00706232	0.481571	-0.0153711
	0.486353	0.0462198	0.486353	-0.00933113	0.481725	-0.0143924
	0.486435	0.048307	0.486435	-0.0086333	0.481854	-0.0144287
	0.486564	0.0479296	0.486564	-0.00761576	0.481993	-0.0156623
	0.486678	0.048251	0.486678	-0.00566594	0.4821	-0.0143981
	0.48687	0.0468884	0.48687	-0.00562276	0.482193	-0.0129838
	0.487001	0.0469145	0.487001	-0.00388212	0.482315	-0.0149469
	0.487119	0.0451588	0.487119	-0.00352604	0.482489	-0.0150259
	0.487238	0.0447992	0.487238	-0.00105751	0.482625	-0.0159922
	0.487397	0.0454259	0.487397	0.00207435	0.482746	-0.0178197
	0.48758	0.0430353	0.48758	0.00211695	0.482839	-0.0170634
	0.487717	0.0429348	0.487717	0.00256726	0.483028	-0.0196643
	0.487827	0.0466654	0.487827	0.00338234	0.483168	-0.0196312
	0.488012	0.044443	0.488012	0.00199115	0.48331	-0.0195759
	0.488205	0.0427027	0.488205	0.00176206	0.483444	-0.0197486
	0.488332	0.0428159	0.488332	0.00539533	0.483605	-0.020451
	0.488438	0.0447248	0.488438	0.00641436	0.483731	-0.0191574
	0.488595	0.0464197	0.488595	0.0070981	0.483874	-0.0201582
	0.488747	0.0492141	0.488747	0.00826288	0.484013	-0.0216573
	0.488882	0.050585	0.488882	0.00863812	0.484167	-0.0234558
	0.489012	0.047035	0.489012	0.0121741	0.48436	-0.023212
	0.489163	0.0467783	0.489163	0.0132338	0.484488	-0.0244239
	0.489272	0.0466642	0.489272	0.0165932	0.484614	-0.0254533
	0.489429	0.0444508	0.489429	0.015523	0.484767	-0.0259517
	0.48954	0.0439925	0.48954	0.0133761	0.484911	-0.0263761
	0.489679	0.0425969	0.489679	0.0146504	0.485045	-0.0278456
	0.489894	0.0412718	0.489894	0.0151801	0.485144	-0.029365
	0.490007	0.0399029	0.490007	0.0162223	0.485277	-0.0301294
	0.490121	0.0404296	0.490121	0.0128785	0.485439	-0.0334609
	0.490284	0.0402152	0.490284	0.0116508	0.485579	-0.0337131
	0.490465	0.0393939	0.490465	0.0125855	0.485713	-0.0340985
	0.490597	0.0382605	0.490597	0.0149233	0.48586	-0.0340414
	0.490729	0.0392899	0.490729	0.0155495	0.485998	-0.0336949
	0.490852	0.0406369	0.490852	0.0148536	0.486139	-0.0313872
	0.490997	0.0408473	0.490997	0.0153449	0.486263	-0.0330644
	0.491141	0.0400003	0.491141	0.0144693	0.486416	-0.0329854
	0.491271	0.0410634	0.491271	0.0144298	0.486552	-0.0324721
	0.49138	0.040563	0.49138	0.0133682	0.486664	-0.0324935
	0.491497	0.0403591	0.491497	0.0161012	0.486785	-0.0319586
	0.491624	0.038411	0.491624	0.0154433	0.486904	-0.0326043
	0.491728	0.0376928	0.491728	0.0174334	0.487037	-0.0335369
	0.491832	0.0364138	0.491832	0.0187898	0.487176	-0.0347322
	0.491957	0.0365878	0.491957	0.0170291	0.48731	-0.0355759
	0.492137	0.0362226	0.492137	0.0154989	0.487406	-0.0376765
	0.492304	0.0363656	0.492304	0.0170924	0.487526	-0.0410683
	0.492413	0.0352058	0.492413	0.0165315	0.487651	-0.0405933
	0.492523	0.0351776	0.492523	0.0170543	0.487785	-0.0408433
	0.492651	0.0369022	0.492651	0.0187169	0.48796	-0.0413573
	0.492783	0.0368353	0.492783	0.0190527	0.488104	-0.0401771
	0.492916	0.0364663	0.492916	0.0160252	0.488222	-0.0393091
	0.493049	0.0366962	0.493049	0.0179826	0.488349	-0.0388638
	0.493189	0.0370766	0.493189	0.0201931	0.488491	-0.038371
	0.493339	0.036987	0.493339	0.0200568	0.488635	-0.0389846
	0.493463	0.0381602	0.493463	0.0179015	0.488776	-0.0391368
	0.493561	0.0379402	0.493561	0.0173264	0.488916	-0.0359459
	0.493677	0.0356073	0.493677	0.0160304	0.489046	-0.03667
	0.493824	0.0341078	0.493824	0.0168769	0.489221	-0.0341947
	0.493952	0.0330116	0.493952	0.017184	0.489336	-0.0345729
	0.494089	0.0319188	0.494089	0.0159437	0.48947	-0.0312236
	0.494221	0.0319465	0.494221	0.0138008	0.489624	-0.0298902
	0.494362	0.0331785	0.494362	0.0154006	0.489765	-0.0298118
	0.49451	0.0361595	0.49451	0.0122577	0.489889	-0.0316522
	0.494638	0.0382001	0.494638	0.0109957	0.490032	-0.0326032
	0.494776	0.0370894	0.494776	0.0122655	0.490169	-0.0335906
	0.494871	0.038422	0.494871	0.0104311	0.490292	-0.0328866
	0.495055	0.0358893	0.495055	0.0113277	0.490436	-0.0335795
	0.495219	0.0370303	0.495219	0.0104334	0.490607	-0.0335061
	0.495336	0.035336	0.495336	0.0107275	0.49072	-0.0310599
	0.495476	0.0321004	0.495476	0.00919191	0.490835	-0.0304967
	0.495637	0.0350306	0.495637	0.0073025	0.49096	-0.0295343
	0.495779	0.0349532	0.495779	0.00665758	0.491066	-0.0307167
	0.495891	0.0356882	0.495891	0.0093136	0.491231	-0.0287339
	0.496025	0.0336107	0.496025	0.00810834	0.491356	-0.0274033
	0.496163	0.0317982	0.496163	0.0069512	0.49148	-0.0269508
	0.496261	0.0328954	0.496261	0.00683752	0.491615	-0.0240576
	0.496399	0.0325875	0.496399	0.00796077	0.491722	-0.023889
	0.4965	0.0317481	0.4965	0.00734	0.491847	-0.0240804
	0.496619	0.0301459	0.496619	0.007792	0.491951	-0.0234815
	0.4968	0.0292868	0.4968	0.0116603	0.492076	-0.0214326
	0.49699	0.0306813	0.49699	0.0109605	0.4922	-0.0208514
	0.49711	0.0265171	0.49711	0.0108577	0.492334	-0.0186069
	0.497251	0.0284355	0.497251	0.0118291	0.492445	-0.0194367
	0.497459	0.0301636	0.497459	0.0140663	0.492609	-0.0173635
	0.49757	0.0290168	0.49757	0.0139255	0.492757	-0.0168795
	0.49767	0.0295931	0.49767	0.0126042	0.492897	-0.0143447
	0.497774	0.0319368	0.497774	0.0103345	0.493027	-0.0115095
	0.497895	0.0323289	0.497895	0.0113454	0.493148	-0.0105992
	0.49804	0.0334536	0.49804	0.0106919	0.493272	-0.0110678
	0.498179	0.0303551	0.498179	0.0131245	0.493399	-0.0112913
	0.498328	0.0307806	0.498328	0.0151751	0.493519	-0.00954863
	0.498455	0.0305405	0.498455	0.0139218	0.493628	-0.0094603
	0.498647	0.0293486	0.498647	0.0137689	0.493722	-0.00861007
	0.498765	0.0291164	0.498765	0.0138397	0.493836	-0.00850167
	0.498882	0.0288061	0.498882	0.0130864	0.49395	-0.00507456
	0.498974	0.0308091	0.498974	0.0135396	0.494081	-0.00531023
	0.499138	0.0313288	0.499138	0.0104577	0.494231	-0.00460787
	0.499278	0.0290169	0.499278	0.00999171	0.494428	-0.00345775
	0.499357	0.0327605	0.499357	0.0117729	0.494573	-0.00385876
	0.499457	0.0310945	0.499457	0.0118413	0.494687	-0.00302596
	0.499615	0.0314289	0.499615	0.0124538	0.494829	-0.00039787
	0.499752	0.0335393	0.499752	0.013603	0.494976	-0.000424587
	0.499879	0.0346849	0.499879	0.0141432	0.49509	-0.000280209
	0.500005	0.0351221	0.500005	0.0156247	0.495215	-0.000895961
	0.500166	0.0328336	0.500166	0.0154002	0.495385	0.000441588
	0.500275	0.0359167	0.500275	0.0137044	0.495519	0.00108091
	0.500398	0.035843	0.500398	0.0148786	0.495634	0.00181138
	0.500495	0.0354529	0.500495	0.0135216	0.495763	0.000949857
	0.500615	0.031349	0.500615	0.0123042	0.49587	0.00132018
	0.500712	0.0334945	0.500712	0.0183708	0.495987	0.00236373
	0.500862	0.0340628	0.500862	0.0180496	0.496098	0.00405481
	0.500989	0.0346046	0.500989	0.0170909	0.496219	0.0066722
	0.501101	0.0368288	0.501101	0.0178088	0.496348	0.0070569
	0.501208	0.0373248	0.501208	0.0187311	0.49648	0.00716804
	0.501327	0.0367863	0.501327	0.0187032	0.496622	0.00681089
	0.501509	0.0381723	0.501509	0.0184906	0.496756	0.00653296
	0.501664	0.0400199	0.501664	0.0197222	0.496836	0.0072178
	0.501789	0.0405001	0.501789	0.0197062	0.496926	0.00884092
	0.501942	0.039591	0.501942	0.019835	0.497089	0.00940966
	0.502101	0.0397762	0.502101	0.019469	0.497263	0.0129198
	0.502218	0.0393285	0.502218	0.0187098	0.497357	0.0143412
	0.502339	0.0371186	0.502339	0.0165628	0.497475	0.0156509
	0.502471	0.0382648	0.502471	0.0143833	0.497614	0.0146234
	0.502601	0.0387878	0.502601	0.012147	0.497775	0.0141597
	0.502731	0.0400146	0.502731	0.0100221	0.497868	0.0154214
	0.502839	0.041907	0.502839	0.0086888	0.498013	0.0156243
	0.50299	0.0415926	0.50299	0.00978502	0.498135	0.0156608
	0.50312	0.0411214	0.50312	0.00721286	0.498258	0.0191981
	0.503254	0.0395844	0.503254	0.00866798	0.498417	0.0199608
	0.503372	0.0410053	0.503372	0.00749885	0.498532	0.018709
	0.503479	0.0414971	0.503479	0.0101819	0.498664	0.0202869
	0.503541	0.0424049	0.503541	0.0105803	0.498778	0.0214443
	0.503709	0.0431224	0.503709	0.0113164	0.498936	0.0213605
	0.503854	0.04141	0.503854	0.0103123	0.499067	0.0203943
	0.503956	0.0408575	0.503956	0.0116563	0.499174	0.0214416
	0.504074	0.0393606	0.504074	0.0121791	0.499288	0.0233096
	0.50423	0.039258	0.50423	0.0104018	0.499402	0.022127
	0.504378	0.0384916	0.504378	0.0116837	0.49953	0.0201487
	0.504488	0.0399276	0.504488	0.0123295	0.49967	0.0201953
	0.504612	0.0403175	0.504612	0.0133132	0.499785	0.0186673
	0.504778	0.0416922	0.504778	0.0133524	0.499942	0.0169976
	0.50492	0.0416648	0.50492	0.0129768	0.500131	0.0167858
	0.505077	0.0402763	0.505077	0.012444	0.500265	0.0180489
	0.505197	0.0412299	0.505197	0.0138482	0.500395	0.0179735
	0.505334	0.0403457	0.505334	0.0117323	0.500553	0.0182345
	0.505481	0.0404081	0.505481	0.0148284	0.500696	0.0193974
	0.505615	0.0415517	0.505615	0.0143372	0.500819	0.0208585
	0.505713	0.0434547	0.505713	0.0155408	0.500929	0.0205934
	0.505827	0.0434729	0.505827	0.0146538	0.501046	0.0212286
	0.505992	0.0431374	0.505992	0.012667	0.501192	0.0191286
	0.50613	0.0424995	0.50613	0.0132655	0.501347	0.0183095
	0.506244	0.04109	0.506244	0.0153053	0.501442	0.0192499
	0.506335	0.0400482	0.506335	0.014701	0.501558	0.0209698
	0.506438	0.0397467	0.506438	0.0138073	0.501674	0.021506
	0.506586	0.0377592	0.506586	0.0136765	0.501806	0.0207506
	0.506757	0.0364001	0.506757	0.012314	0.501941	0.0212726
	0.506899	0.0315247	0.506899	0.0143132	0.502055	0.0190336
	0.507028	0.0312223	0.507028	0.0159278	0.502162	0.0188378
	0.507174	0.0323005	0.507174	0.0133872	0.502305	0.0168287
	0.507301	0.0326782	0.507301	0.013583	0.502424	0.0185392
	0.507372	0.0327484	0.507372	0.0134773	0.502534	0.0157317
	0.507482	0.0359318	0.507482	0.0138811	0.502619	0.0135443
	0.507593	0.0370939	0.507593	0.0132377	0.502767	0.00945501
	0.507741	0.0333682	0.507741	0.012732	0.502901	0.011291
	0.507877	0.03087	0.507877	0.0154207	0.503029	0.0131088
	0.507992	0.0308126	0.507992	0.0173079	0.503146	0.0122127
	0.508136	0.0296129	0.508136	0.0168629	0.503266	0.011701
	0.508312	0.030994	0.508312	0.0165474	0.50336	0.0130148
	0.508433	0.0308984	0.508433	0.0149134	0.503469	0.0130431
	0.50854	0.0286727	0.50854	0.0146588	0.503605	0.0125048
	0.508644	0.0286004	0.508644	0.0157518	0.503725	0.011057
	0.508753	0.0272734	0.508753	0.0167936	0.503869	0.010271
	0.508871	0.0264386	0.508871	0.0162787	0.503986	0.0133158
	0.509015	0.0244884	0.509015	0.0134153	0.504087	0.0130209
	0.50914	0.0238996	0.50914	0.0134374	0.504234	0.0101995
	0.509271	0.0253458	0.509271	0.0139512	0.504383	0.0111044
	0.509382	0.0226646	0.509382	0.014169	0.50452	0.00872404
	0.509527	0.0217448	0.509527	0.0130055	0.504657	0.00819164
	0.509627	0.0200213	0.509627	0.0129966	0.504769	0.00930489
	0.509748	0.0205803	0.509748	0.00991167	0.504903	0.00861903
	0.509828	0.0199251	0.509828	0.00686699	0.505009	0.0085535
	0.509969	0.019939	0.509969	0.00530327	0.505192	0.00803993
	0.510078	0.0237681	0.510078	0.00545619	0.5053	0.00740783
	0.510176	0.0229796	0.510176	0.00343948	0.505428	0.00957169
	0.510291	0.0227867	0.510291	0.00183212	0.505545	0.00794023
	0.510383	0.0234223	0.510383	0.00145819	0.505684	0.00756556
	0.510563	0.023533	0.510563	0.00427605	0.505835	0.00579934
	0.510727	0.0240267	0.510727	0.00578571	0.505976	0.0033978
	0.510868	0.0208254	0.510868	0.00575578	0.506098	0.00262002
	0.510999	0.0202094	0.510999	0.00403275	0.506203	0.00351345
	0.51114	0.0212926	0.51114	0.00140927	0.506286	0.00615484
	0.511289	0.0208115	0.511289	-0.000630576	0.506376	0.00483692
	0.511395	0.020707	0.511395	-0.000187217	0.506524	0.00442555
	0.511504	0.0193222	0.511504	-0.000111321	0.506648	0.0033318
	0.511594	0.0181262	0.511594	-0.00138336	0.506756	0.0021625
	0.511733	0.0167111	0.511733	-0.00039424	0.506879	0.000104791
	0.511842	0.013443	0.511842	-0.00208373	0.507	0.000215639
	0.511949	0.0135126	0.511949	0.00048924	0.507123	0.00075084
	0.512059	0.0170998	0.512059	0.00133697	0.507253	-0.000509457
	0.512213	0.0167787	0.512213	4.82443e-05	0.507445	-0.000671553
	0.51235	0.0202987	0.51235	0.000627805	0.507578	-0.00163025
	0.51246	0.0205705	0.51246	-0.000143918	0.507686	-0.00219547
	0.512591	0.0212508	0.512591	0.000516544	0.507755	-0.00127361
	0.512757	0.0199227	0.512757	-0.000202825	0.50784	-0.00046467
	0.51291	0.0211637	0.51291	-0.00166901	0.507932	0.00218108
	0.513024	0.0237044	0.513024	-0.00142924	0.508047	0.00448137
	0.513158	0.0215835	0.513158	0.000865343	0.508174	0.0065939
	0.513297	0.0221356	0.513297	0.000171251	0.508288	0.0056547
	0.513475	0.0229655	0.513475	0.000184302	0.508401	0.00654298
	0.513596	0.0250376	0.513596	0.000683302	0.508519	0.00858935
	0.513721	0.0233055	0.513721	-0.00310964	0.508634	0.0095262
	0.513804	0.02247	0.513804	-0.00372556	0.508777	0.00976728
	0.51391	0.0225535	0.51391	-0.00575496	0.508897	0.00995793
	0.514027	0.0200321	0.514027	-0.00510144	0.508995	0.0107528
	0.514143	0.0183241	0.514143	-0.00336351	0.509095	0.0109617
	0.514258	0.0201751	0.514258	-0.00229212	0.50924	0.0122985
	0.514353	0.0202651	0.514353	0.000103321	0.509383	0.0145764
	0.514509	0.0209548	0.514509	-0.00355732	0.509498	0.0155762
	0.514627	0.0203625	0.514627	-0.00482717	0.509622	0.0150921
	0.514723	0.0202017	0.514723	-0.00585963	0.50976	0.0134953
	0.51483	0.0191167	0.51483	-0.00661472	0.509898	0.0120225
	0.514955	0.0185251	0.514955	-0.00721488	0.510058	0.0134609
	0.515081	0.017125	0.515081	-0.00638532	0.510206	0.0137989
	0.515217	0.0174069	0.515217	-0.00759217	0.510333	0.0139642
	0.515328	0.0185896	0.515328	-0.00622895	0.510448	0.0143463
	0.51542	0.0142599	0.51542	-0.00640519	0.510567	0.0165469
	0.515529	0.0128893	0.515529	-0.00289903	0.510669	0.0157283
	0.515727	0.0114121	0.515727	-0.00361571	0.510776	0.0177361
	0.515859	0.0105167	0.515859	-0.00258065	0.510921	0.0175702
	0.51599	0.009903	0.51599	-0.0036791	0.511065	0.0164168
	0.516114	0.0079424	0.516114	-0.00438542	0.511157	0.0157518
	0.516306	0.00676019	0.516306	-0.00434314	0.511271	0.0156111
	0.516422	0.00725957	0.516422	-0.0046307	0.511409	0.0134023
	0.516547	0.00463423	0.516547	-0.00410669	0.511526	0.0142137
	0.516722	0.00862418	0.516722	-0.0048312	0.51162	0.0148455
	0.516807	0.00688274	0.516807	-0.00483756	0.511745	0.0127588
	0.516929	0.00793994	0.516929	-0.00498677	0.511868	0.0103651
	0.517038	0.00927796	0.517038	-0.00438343	0.511984	0.0112796
	0.517126	0.0102689	0.517126	-0.00580152	0.512123	0.0115716
	0.51729	0.0107771	0.51729	-0.00315014	0.51223	0.012387
	0.517437	0.0106236	0.517437	-0.00548775	0.51234	0.013209
	0.517552	0.0091352	0.517552	-0.00641426	0.512461	0.0119036
	0.517669	0.00766256	0.517669	-0.00459358	0.512604	0.0126401
	0.517799	0.0083228	0.517799	-0.00358504	0.512751	0.00979842
	0.517903	0.00977735	0.517903	-0.00572043	0.512874	0.00860722
	0.518035	0.00991158	0.518035	-0.00396373	0.512981	0.00725737
	0.518131	0.0130042	0.518131	-0.00541074	0.513132	0.00747881
	0.518233	0.0101253	0.518233	-0.0065818	0.513282	0.0070659
	0.518346	0.0101494	0.518346	-0.00670311	0.513377	0.00559292
	0.51846	0.0112048	0.51846	-0.00417114	0.513469	0.0054129
	0.518574	0.0120557	0.518574	-0.00358352	0.513599	0.00850691
	0.518715	0.0110779	0.518715	-0.00313838	0.513739	0.00850835
	0.518826	0.0129977	0.518826	-0.00371599	0.513874	0.00963115
	0.518947	0.0128185	0.518947	-0.00341449	0.514019	0.00791736
	0.519104	0.00968697	0.519104	-0.00361946	0.514166	0.0064197
	0.519197	0.0103963	0.519197	-0.00460125	0.514286	0.00534566
	0.51928	0.00997979	0.51928	-0.00129505	0.514377	0.00483632
	0.519358	0.011803	0.519358	-0.00409229	0.514487	0.00533514
	0.519522	0.0139354	0.519522	-0.00519945	0.514617	0.00421823
	0.519695	0.0148282	0.519695	-0.00310588	0.514731	0.00330459
	0.519793	0.0154132	0.519793	-0.00552465	0.51484	0.00307502
	0.519891	0.0158778	0.519891	-0.00386428	0.514934	0.00158169
	0.52002	0.013837	0.52002	-0.00434142	0.515066	0.00231763
	0.520169	0.013048	0.520169	-0.00375711	0.515159	0.00612026
	0.520294	0.0159849	0.520294	-0.00372593	0.515265	0.00652232
	0.520387	0.0174265	0.520387	-0.00502171	0.51542	0.00798232
	0.520459	0.0165475	0.520459	-0.0065488	0.515565	0.00640517
	0.520546	0.0163676	0.520546	-0.00534342	0.515685	0.00433937
	0.520689	0.0144429	0.520689	-0.00656927	0.515805	0.00423731
	0.520821	0.0126595	0.520821	-0.00563005	0.515899	0.00449771
	0.52095	0.0128526	0.52095	-0.00453843	0.516033	0.00393057
	0.521056	0.0158421	0.521056	-0.00534388	0.516156	0.00615632
	0.521175	0.0170065	0.521175	-0.00641369	0.516317	0.00557617
	0.521265	0.0176618	0.521265	-0.00775393	0.516454	0.00345459
	0.521359	0.0191906	0.521359	-0.00789093	0.516583	0.00188353
	0.521456	0.0229256	0.521456	-0.00767877	0.516729	0.00221201
	0.52158	0.0244124	0.52158	-0.00626068	0.516829	7.09123e-05
	0.521741	0.0274272	0.521741	-0.00433508	0.516905	0.00151409
	0.521852	0.0300823	0.521852	-0.00407687	0.517007	3.44572e-05
	0.521981	0.0318254	0.521981	-0.00559679	0.517145	-0.0014587
	0.522088	0.033707	0.522088	-0.00507884	0.517259	-0.00230943
	0.52221	0.0355294	0.52221	-0.00447254	0.517352	-0.00316423
	0.522324	0.0366102	0.522324	-0.00210549	0.517431	-0.00310976
	0.522487	0.0377301	0.522487	-0.00108973	0.517547	-0.0039802
	0.522591	0.0379032	0.522591	0.000746031	0.517672	-0.00438159
	0.522707	0.0378445	0.522707	0.00213802	0.517782	-0.00394153
	0.522831	0.0365405	0.522831	0.0027672	0.517898	-0.00415151
	0.522971	0.0389729	0.522971	0.00283007	0.518004	-0.00277108
	0.523125	0.038087	0.523125	0.00362751	0.518124	-0.00171764
	0.523234	0.0401175	0.523234	0.00271129	0.518225	-0.000991681
	0.52334	0.0418082	0.52334	0.00385223	0.518328	-0.0012633
	0.523461	0.0430447	0.523461	0.00461223	0.518453	-0.00366206
	0.523573	0.0424322	0.523573	0.00451226	0.518549	-0.003726
	0.523675	0.0412055	0.523675	0.00461693	0.518654	-0.00354867
	0.523775	0.0421656	0.523775	0.00449738	0.518801	-0.00242397
	0.523913	0.04131	0.523913	0.00612401	0.518934	-0.00221956
	0.524076	0.0419718	0.524076	0.00661852	0.519021	-0.00163305
	0.524211	0.0450442	0.524211	0.00637291	0.519135	-0.000897438
	0.524334	0.0453746	0.524334	0.00447866	0.51926	-0.00125371
	0.524476	0.0454932	0.524476	0.00531563	0.519378	-0.00174998
	0.524654	0.0460236	0.524654	0.00518797	0.519499	-0.00123579
	0.524745	0.0418236	0.524745	0.00294188	0.519595	0.00108985
	0.524858	0.0428267	0.524858	0.00266994	0.51969	0.00203733
	0.52498	0.043362	0.52498	0.00222178	0.51983	0.00389048
	0.525129	0.0434687	0.525129	0.00168056	0.519954	0.0038804
	0.525235	0.0427261	0.525235	0.00319926	0.520149	0.00491001
	0.525317	0.0418628	0.525317	0.00415662	0.520274	0.00342766
	0.525425	0.0402356	0.525425	0.00372422	0.520421	0.00155587
	0.525572	0.0364957	0.525572	0.00344255	0.520545	0.00152271
	0.525729	0.0348101	0.525729	0.00384487	0.520629	0.00124153
	0.525834	0.0343753	0.525834	0.00489029	0.520705	0.000334395
	0.525959	0.0334582	0.525959	0.0046662	0.520828	-0.00103796
	0.526068	0.036198	0.526068	0.00583846	0.520923	-0.00147002
	0.526179	0.0350685	0.526179	0.00671851	0.521061	-0.00144685
	0.526296	0.0366452	0.526296	0.00498951	0.521196	-0.00219834
	0.526391	0.0365088	0.526391	0.00659656	0.521317	-0.00177494
	0.526506	0.0336215	0.526506	0.00543774	0.521421	-0.00180004
	0.526646	0.0324951	0.526646	0.0032237	0.521545	-0.0024789
	0.526796	0.0288715	0.526796	0.0050141	0.521661	-0.00451427
	0.526912	0.0282155	0.526912	0.00342151	0.521805	-0.00314904
	0.527022	0.0267658	0.527022	0.00346271	0.521926	-0.00364999
	0.527119	0.0243805	0.527119	0.00523916	0.522033	-0.00419748
	0.527239	0.0227087	0.527239	0.00357859	0.522202	-0.00672692
	0.527387	0.0248313	0.527387	0.00337497	0.522293	-0.00686845
	0.527462	0.0246077	0.527462	0.00245054	0.5224	-0.00677612
	0.527571	0.0229325	0.527571	0.0024045	0.52249	-0.00564237
	0.527707	0.0230199	0.527707	0.00308318	0.522613	-0.00853743
	0.527835	0.0214198	0.527835	0.00160641	0.522729	-0.00700762
	0.527934	0.0224877	0.527934	0.00202686	0.522844	-0.00883298
	0.528017	0.0238719	0.528017	0.000369261	0.522958	-0.0102537
	0.528129	0.0233755	0.528129	0.000471355	0.523108	-0.00856773
	0.528274	0.024623	0.528274	0.0013529	0.52322	-0.0063302
	0.528389	0.0255981	0.528389	0.000490176	0.523338	-0.00762816
	0.528528	0.023639	0.528528	0.00167339	0.523454	-0.00582792
	0.528607	0.024557	0.528607	0.00207299	0.523546	-0.00388639
	0.528708	0.0232615	0.528708	0.00368806	0.52364	-0.00395701
	0.528844	0.0253303	0.528844	0.00236682	0.523767	-0.00236657
	0.529021	0.023825	0.529021	0.00322615	0.523867	-0.00145189
	0.529136	0.0214168	0.529136	0.0025766	0.523958	-0.00244472
	0.529252	0.0208289	0.529252	0.0029618	0.524056	-0.00158222
	0.529333	0.0169601	0.529333	0.00025769	0.524171	-0.000535497
	0.529441	0.015261	0.529441	0.00235607	0.524278	1.04427e-05
	0.529556	0.0142747	0.529556	0.00382951	0.52443	0.000852647
	0.529637	0.0131011	0.529637	0.00211179	0.52453	-0.000958272
	0.52976	0.0138304	0.52976	0.000656909	0.524655	0.00101102
	0.529846	0.0129083	0.529846	0.0024988	0.524759	0.00381658
	0.529969	0.0134547	0.529969	0.00143262	0.524867	0.00361612
	0.530077	0.0107248	0.530077	0.000942789	0.524963	0.00378159
	0.530229	0.0117172	0.530229	0.0056571	0.525089	0.0035143
	0.530329	0.0121858	0.530329	0.0030137	0.525201	0.00417426
	0.530475	0.0103499	0.530475	0.00210276	0.525319	0.00512934
	0.530617	0.00666553	0.530617	-3.97539e-05	0.525434	0.00350408
	0.530734	0.00786738	0.530734	0.000243199	0.525561	0.0035944
	0.530828	0.00580933	0.530828	-0.00033762	0.525686	0.00263371
	0.530901	0.00671097	0.530901	-0.000924098	0.5258	0.00333247
	0.531013	0.00958923	0.531013	-0.00402289	0.525891	0.00315423
	0.531135	0.00916694	0.531135	-0.00311398	0.526014	0.00352403
	0.531242	0.00976304	0.531242	-0.00627315	0.526142	0.00282469
	0.531335	0.0109241	0.531335	-0.00532538	0.526271	0.00185891
	0.531434	0.0121546	0.531434	-0.00500573	0.526375	0.00175817
	0.531563	0.0112659	0.531563	-0.00460209	0.526506	0.00289533
	0.531655	0.0118753	0.531655	-0.00298274	0.526641	0.00322442
	0.531756	0.0139591	0.531756	-0.00412833	0.526752	0.00352756
	0.531877	0.0148683	0.531877	-0.00441992	0.526923	0.00390461
	0.531999	0.0156082	0.531999	-0.00525308	0.527061	0.00309751
	0.532131	0.0148372	0.532131	-0.00419938	0.527185	0.00105102
	0.532262	0.0159832	0.532262	-0.00340153	0.527331	-0.0020464
	0.532381	0.0170584	0.532381	-0.00141901	0.527458	0.00027752
	0.532486	0.0172958	0.532486	-0.00297088	0.527552	0.000892238
	0.532611	0.0191413	0.532611	-0.00102782	0.52764	0.0027929
	0.532784	0.0220132	0.532784	0.00152174	0.527732	0.00304564
	0.53291	0.0265144	0.53291	0.00132933	0.527836	0.00323925
	0.532983	0.0283017	0.532983	-0.00108746	0.52794	0.00158181
	0.533082	0.0296653	0.533082	-0.000537529	0.52807	0.00147555
	0.53327	0.0320154	0.53327	0.00112214	0.528185	0.00129696
	0.533424	0.0332927	0.533424	0.00211994	0.528306	0.00221738
	0.533529	0.0311244	0.533529	0.00302759	0.528388	0.00112098
	0.533663	0.0307582	0.533663	0.00286548	0.528502	0.0020103
	0.533796	0.0286227	0.533796	0.00276709	0.528604	0.000282227
	0.533923	0.0278794	0.533923	0.00315409	0.528754	0.000458942
	0.53401	0.0285461	0.53401	0.00586305	0.528857	-0.000495026
	0.534131	0.0285471	0.534131	0.00723442	0.52895	-0.000436754
	0.534257	0.0280512	0.534257	0.00704595	0.529077	-0.000248147
	0.534345	0.0276387	0.534345	0.00750266	0.529198	0.00198231
	0.53445	0.0271915	0.53445	0.00921176	0.529301	0.00148332
	0.534556	0.0262408	0.534556	0.00753298	0.52939	0.002643
	0.534646	0.0259223	0.534646	0.00613722	0.5295	0.0026665
	0.534751	0.0273706	0.534751	0.00667044	0.529633	0.00247006
	0.534893	0.0259889	0.534893	0.00531215	0.529742	0.00225622
	0.534997	0.024637	0.534997	0.00535418	0.529847	0.0021481
	0.535078	0.0242977	0.535078	0.00456112	0.529978	0.00256436
	0.535187	0.022207	0.535187	0.00506783	0.530096	0.00175124
	0.53528	0.0216398	0.53528	0.00430475	0.53022	0.00134036
	0.535422	0.0223905	0.535422	0.00576685	0.530318	0.000627595
	0.535567	0.0218698	0.535567	0.00638169	0.530438	-3.74086e-05
	0.535665	0.0247417	0.535665	0.00580942	0.530542	-0.00161354
	0.535786	0.0278142	0.535786	0.00553273	0.530635	0.000325793
	0.535915	0.0266802	0.535915	0.00433182	0.530783	-0.00144383
	0.536013	0.0250146	0.536013	0.00382105	0.530917	-0.000102375
	0.536121	0.0258227	0.536121	0.00457291	0.53102	0.0011402
	0.53623	0.0261414	0.53623	0.00354434	0.531146	0.00158529
	0.536319	0.0240628	0.536319	0.0037466	0.531278	0.00179239
	0.536419	0.0265202	0.536419	0.00497925	0.531412	0.0026761
	0.536504	0.0267635	0.536504	0.00569634	0.531514	0.000511364
	0.536618	0.0254824	0.536618	0.00408221	0.531613	-0.00145459
	0.536731	0.0258164	0.536731	0.00501581	0.531717	-0.00221253
	0.536823	0.0257529	0.536823	0.00455396	0.531788	-0.00540998
	0.536943	0.0227345	0.536943	0.00251995	0.531884	-0.00781658
	0.537109	0.0226324	0.537109	0.0025692	0.531983	-0.00993865
	0.537228	0.0257567	0.537228	0.00151639	0.532076	-0.010991
	0.537315	0.0263332	0.537315	0.00321695	0.53219	-0.0131402
	0.537402	0.024468	0.537402	0.00177875	0.532293	-0.0127426
	0.53755	0.0270328	0.53755	0.00170394	0.532397	-0.0103527
	0.5377	0.0248979	0.5377	0.00243958	0.532521	-0.0111175
	0.537768	0.0253915	0.537768	0.000608874	0.53262	-0.0136688
	0.537881	0.0258328	0.537881	0.0021435	0.532717	-0.0140378
	0.537959	0.0265357	0.537959	0.00173094	0.532825	-0.0147128
	0.53809	0.0263052	0.53809	0.00119036	0.532946	-0.0168447
	0.538249	0.0251917	0.538249	0.000580657	0.533058	-0.0164206
	0.538387	0.0257173	0.538387	0.00032554	0.533173	-0.0164103
	0.538464	0.0249145	0.538464	0.00104266	0.533302	-0.0182187
	0.538589	0.0265254	0.538589	0.000122073	0.533417	-0.0179564
	0.538703	0.0286122	0.538703	0.00140973	0.533539	-0.0184456
	0.538799	0.0300626	0.538799	0.00383771	0.533649	-0.0148831
	0.538887	0.0292056	0.538887	0.000499081	0.533758	-0.0165668
	0.53897	0.029149	0.53897	0.00226027	0.533834	-0.0154717
	0.539089	0.0275045	0.539089	0.00186628	0.53391	-0.0168445
	0.539231	0.026602	0.539231	0.00043899	0.53401	-0.0176718
	0.539341	0.0294803	0.539341	-0.000121018	0.53412	-0.0176406
	0.539417	0.0270622	0.539417	-0.00168942	0.534246	-0.0187566
	0.539568	0.0243839	0.539568	0.000965805	0.534372	-0.0194431
	0.539701	0.025333	0.539701	-0.00016199	0.534465	-0.0201151
	0.53984	0.0243311	0.53984	-0.00166743	0.534575	-0.0216229
	0.539959	0.0255896	0.539959	-0.00180136	0.534736	-0.020149
	0.540086	0.0272401	0.540086	-0.00160565	0.534875	-0.0202742
	0.540208	0.025644	0.540208	-0.00250177	0.534989	-0.0222148
	0.540359	0.0236084	0.540359	-0.00441631	0.53508	-0.0238777
	0.540453	0.0223276	0.540453	-0.0053908	0.5352	-0.0245851
	0.540592	0.0214972	0.540592	-0.00703797	0.535318	-0.0251572
	0.540739	0.0204198	0.540739	-0.0084266	0.53542	-0.0234325
	0.54086	0.0200097	0.54086	-0.0092123	0.535516	-0.0232382
	0.54098	0.0223519	0.54098	-0.00828201	0.535628	-0.0248157
	0.541083	0.0225809	0.541083	-0.00835599	0.535751	-0.0257059
	0.541158	0.0237783	0.541158	-0.00868474	0.535847	-0.024782
	0.541279	0.0258324	0.541279	-0.00724151	0.535982	-0.0217616
	0.541402	0.0253655	0.541402	-0.00739473	0.536102	-0.0205271
	0.541531	0.0254897	0.541531	-0.00901067	0.536263	-0.0221148
	0.541618	0.0250937	0.541618	-0.0107877	0.536383	-0.0212085
	0.541697	0.0283721	0.541697	-0.00919458	0.53648	-0.0208353
	0.541825	0.0289323	0.541825	-0.0129193	0.536591	-0.0198288
	0.541952	0.0298068	0.541952	-0.0132914	0.536691	-0.0201169
	0.542024	0.0282289	0.542024	-0.0146842	0.536805	-0.0200628
	0.542105	0.0315421	0.542105	-0.0129239	0.53691	-0.0174964
	0.542209	0.032554	0.542209	-0.0161276	0.537025	-0.016491
	0.542298	0.0341859	0.542298	-0.0150693	0.537148	-0.0150148
	0.542416	0.0347427	0.542416	-0.0154998	0.537242	-0.0152717
	0.542542	0.0344516	0.542542	-0.0119652	0.537328	-0.0139284
	0.542664	0.0352378	0.542664	-0.0113023	0.537429	-0.0137104
	0.542786	0.0357439	0.542786	-0.0104611	0.537527	-0.0144773
	0.542916	0.0365412	0.542916	-0.00914104	0.53763	-0.0148655
	0.543023	0.0341448	0.543023	-0.00834843	0.537732	-0.0132816
	0.543114	0.0332333	0.543114	-0.00891906	0.537831	-0.0132281
	0.543234	0.0345966	0.543234	-0.00731422	0.537951	-0.0147701
	0.54335	0.0348385	0.54335	-0.00721321	0.538082	-0.0131947
	0.543466	0.0347691	0.543466	-0.0071741	0.53823	-0.0139115
	0.543605	0.0343416	0.543605	-0.00576538	0.538359	-0.0141775
	0.543694	0.0343981	0.543694	-0.00568342	0.538466	-0.0105743
	0.543788	0.0352985	0.543788	-0.00478693	0.538565	-0.00734379
	0.543916	0.0324758	0.543916	-0.0065461	0.538654	-0.00524101
	0.544026	0.0328949	0.544026	-0.00477336	0.538743	-0.00373948
	0.544131	0.033767	0.544131	-0.00660917	0.538825	-0.00360073
	0.544226	0.0343631	0.544226	-0.00719921	0.538972	-7.80219e-05
	0.544332	0.0324934	0.544332	-0.00836187	0.539091	-0.000340664
	0.544432	0.0310309	0.544432	-0.00595471	0.539189	0.00150726
	0.544533	0.0311344	0.544533	-0.00529234	0.539316	0.00144563
	0.544645	0.0308898	0.544645	-0.00338626	0.539411	0.00157402
	0.544775	0.0290485	0.544775	-0.00255764	0.539528	-0.000411729
	0.544869	0.0287651	0.544869	-0.00299275	0.539704	0.00199561
	0.544979	0.0284978	0.544979	-0.0028393	0.53981	0.00302041
	0.545106	0.0293852	0.545106	-0.00312914	0.539921	0.00431558
	0.545191	0.0309267	0.545191	-0.00177929	0.540029	0.00437709
	0.545301	0.0313593	0.545301	-0.00271789	0.540112	0.00640511
	0.545393	0.0310047	0.545393	-0.00242671	0.540216	0.00811508
	0.545546	0.0326447	0.545546	-0.00204798	0.540326	0.0112236
	0.545666	0.0337344	0.545666	-0.00280724	0.540437	0.0105743
	0.545751	0.0345092	0.545751	-0.00411509	0.540537	0.0136654
	0.545838	0.0344141	0.545838	-0.00333989	0.540637	0.0131106
	0.545926	0.0361885	0.545926	-0.00404334	0.540734	0.0125604
	0.546022	0.0361042	0.546022	-0.00361699	0.540858	0.0143432
	0.546167	0.0369611	0.546167	-0.00318699	0.54101	0.013973
	0.546296	0.0363501	0.546296	-0.00437753	0.541104	0.0126611
	0.546403	0.0362554	0.546403	-0.00319704	0.541197	0.0106517
	0.546521	0.0365328	0.546521	-0.00364216	0.541297	0.0115238
	0.546625	0.0372251	0.546625	-0.00372263	0.541389	0.0122989
	0.546725	0.037935	0.546725	-0.00725681	0.541487	0.0125803
	0.546801	0.0399156	0.546801	-0.00558162	0.541571	0.0120054
	0.546882	0.037818	0.546882	-0.00684179	0.541652	0.0144797
	0.546988	0.0341308	0.546988	-0.00905957	0.541773	0.0148176
	0.547128	0.0377322	0.547128	-0.00775512	0.541912	0.0158092
	0.547244	0.0384139	0.547244	-0.00786015	0.542003	0.0161223
	0.547348	0.0390244	0.547348	-0.0102641	0.542095	0.0148629
	0.547457	0.0389159	0.547457	-0.0115044	0.542226	0.0162809
	0.547546	0.0393503	0.547546	-0.0113762	0.542334	0.0137937
	0.547675	0.0413617	0.547675	-0.0123645	0.542424	0.0104662
	0.547745	0.041104	0.547745	-0.0122117	0.542556	0.010426
	0.547855	0.0417695	0.547855	-0.0113	0.542682	0.00902104
	0.547936	0.0419484	0.547936	-0.0137336	0.54277	0.00970389
	0.548049	0.0409845	0.548049	-0.0137629	0.54288	0.00929349
	0.548179	0.041077	0.548179	-0.0128425	0.542987	0.0117289
	0.548322	0.039994	0.548322	-0.0124266	0.543098	0.0129957
	0.54843	0.0379864	0.54843	-0.0121131	0.543177	0.0133959
	0.54854	0.0381027	0.54854	-0.0131809	0.54328	0.0140275
	0.548676	0.0394841	0.548676	-0.0133586	0.54341	0.0129022
	0.548771	0.0401198	0.548771	-0.0152133	0.543531	0.0112831
	0.5489	0.0395819	0.5489	-0.0170432	0.54366	0.00963275
	0.54897	0.0394385	0.54897	-0.0151283	0.543802	0.0115499
	0.549076	0.0391951	0.549076	-0.0142754	0.543917	0.0115436
	0.549177	0.0383154	0.549177	-0.0164522	0.544008	0.011491
	0.549282	0.0381909	0.549282	-0.0162559	0.544093	0.0114089
	0.549398	0.0381719	0.549398	-0.0148505	0.544245	0.00912425
	0.549498	0.038806	0.549498	-0.0125639	0.544338	0.0103174
	0.549577	0.0401347	0.549577	-0.0110118	0.544424	0.0104564
	0.549705	0.0408673	0.549705	-0.0111078	0.544523	0.0116059
	0.549854	0.0399675	0.549854	-0.0149784	0.544625	0.00970913
	0.549982	0.0375644	0.549982	-0.0162953	0.544733	0.00736898
	0.550072	0.0363932	0.550072	-0.0134708	0.544839	0.00876091
	0.550166	0.0355374	0.550166	-0.0149201	0.544933	0.00597257
	0.55029	0.0371936	0.55029	-0.0146428	0.545045	0.00536982
	0.550447	0.0381143	0.550447	-0.0156908	0.545146	0.00534083
	0.550539	0.0357864	0.550539	-0.0169917	0.545243	0.00488477
	0.550639	0.0359731	0.550639	-0.0171477	0.545345	0.0045491
	0.550736	0.0377882	0.550736	-0.0198708	0.545464	0.00543176
	0.550874	0.0377873	0.550874	-0.0173229	0.545554	0.00726855
	0.550988	0.0387801	0.550988	-0.0166309	0.545637	0.00843952
	0.551128	0.0356396	0.551128	-0.0156008	0.545739	0.00932998
	0.551215	0.0338927	0.551215	-0.0159788	0.545844	0.00733348
	0.551351	0.0371545	0.551351	-0.0171482	0.545954	0.00710914
	0.551512	0.0370347	0.551512	-0.0163724	0.546066	0.00717101
	0.551602	0.0359163	0.551602	-0.0153951	0.546195	0.00726309
	0.551684	0.0372242	0.551684	-0.014034	0.546298	0.00777429
	0.551802	0.0395279	0.551802	-0.01301	0.546428	0.00821438
	0.551887	0.0396605	0.551887	-0.0110882	0.546522	0.00905808
	0.55198	0.0392339	0.55198	-0.0104651	0.546666	0.00996517
	0.552058	0.0398431	0.552058	-0.00923087	0.546793	0.00952613
	0.552146	0.0384839	0.552146	-0.00733034	0.546885	0.00997217
	0.552247	0.0396679	0.552247	-0.00697436	0.546988	0.00753211
	0.552381	0.0389976	0.552381	-0.00757206	0.547078	0.00837364
	0.552473	0.0388536	0.552473	-0.00968221	0.547156	0.00965364
	0.552579	0.0416423	0.552579	-0.00776121	0.547233	0.0109615
	0.552713	0.0414339	0.552713	-0.00958919	0.547315	0.00936148
	0.552789	0.0401279	0.552789	-0.00973259	0.547402	0.0111066
	0.55291	0.0398233	0.55291	-0.0100941	0.547536	0.013503
	0.55301	0.0420848	0.55301	-0.0110442	0.547654	0.0150939
	0.553099	0.0412368	0.553099	-0.0102341	0.547751	0.0160449
	0.553237	0.0400878	0.553237	-0.00750541	0.547861	0.0149585
	0.55332	0.0388952	0.55332	-0.00943063	0.548006	0.0130431
	0.553444	0.0380408	0.553444	-0.00763574	0.548125	0.0115732
	0.553555	0.0377321	0.553555	-0.00931232	0.548195	0.00903578
	0.553664	0.0363816	0.553664	-0.00911735	0.548298	0.0071149
	0.553798	0.0350806	0.553798	-0.00840274	0.548422	0.00859939
	0.553936	0.0353874	0.553936	-0.00952244	0.548567	0.00750945
	0.554059	0.0361776	0.554059	-0.0106544	0.548665	0.00710362
	0.554163	0.0395683	0.554163	-0.0121402	0.548771	0.00631015
	0.554263	0.0380576	0.554263	-0.0139677	0.548868	0.00839803
	0.554397	0.0403467	0.554397	-0.0162497	0.548977	0.00797242
	0.554506	0.0423109	0.554506	-0.0167346	0.549078	0.00890284
	0.554644	0.0421831	0.554644	-0.0146153	0.549201	0.00906964
	0.554728	0.0407371	0.554728	-0.0141731	0.549306	0.0066155
	0.554841	0.0373108	0.554841	-0.0143675	0.5494	0.00565222
	0.554912	0.0407406	0.554912	-0.0133762	0.549506	0.00468249
	0.555033	0.0406994	0.555033	-0.012471	0.549631	0.0035471
	0.555147	0.0404186	0.555147	-0.0107252	0.549737	0.00243671
	0.555227	0.0403267	0.555227	-0.0112507	0.549843	-0.000761392
	0.555322	0.042399	0.555322	-0.00853384	0.549945	-0.000788831
	0.555394	0.0438938	0.555394	-0.00605634	0.550045	-0.00244569
	0.555512	0.0444815	0.555512	-0.00277517	0.550171	-0.00283162
	0.555573	0.0424937	0.555573	-0.00264929	0.55027	-0.00309919
	0.555663	0.0440861	0.555663	-0.00338885	0.550356	-0.00144503
	0.55577	0.0469989	0.55577	-0.00326275	0.550478	-0.0038699
	0.555874	0.048689	0.555874	-0.00163969	0.550609	-0.00549703
	0.556014	0.0497317	0.556014	-0.00162692	0.550709	-0.00575966
	0.556147	0.0483839	0.556147	-0.00337926	0.5508	-0.00403889
	0.556243	0.0480778	0.556243	-0.00437046	0.550884	-0.00467756
	0.556348	0.0478588	0.556348	-0.00184044	0.550976	-0.00595459
	0.556438	0.0483473	0.556438	-0.00272162	0.551069	-0.00971162
	0.556545	0.0477339	0.556545	-0.00294046	0.551209	-0.00894768
	0.556685	0.0481108	0.556685	-0.00501764	0.551318	-0.0106684
	0.556774	0.0503819	0.556774	-0.00621733	0.551409	-0.0157041
	0.556889	0.0482951	0.556889	-0.00367646	0.551497	-0.0154974
	0.556985	0.048113	0.556985	-0.00498866	0.551593	-0.0185049
	0.557085	0.0462209	0.557085	-0.00457772	0.551697	-0.0191456
	0.557193	0.0483323	0.557193	-0.00580366	0.551809	-0.0197758
	0.557296	0.047509	0.557296	-0.00603303	0.551893	-0.0206279
	0.557384	0.0477424	0.557384	-0.00529123	0.552002	-0.0213399
	0.557467	0.0476943	0.557467	-0.00642631	0.552118	-0.0197695
	0.557586	0.0452677	0.557586	-0.00575	0.552213	-0.0204977
	0.557689	0.042379	0.557689	-0.00914704	0.552318	-0.0176324
	0.557772	0.0420528	0.557772	-0.00719863	0.552417	-0.0204053
	0.55784	0.043251	0.55784	-0.00598263	0.552527	-0.0196674
	0.557929	0.0395638	0.557929	-0.00821995	0.552651	-0.0203179
	0.558067	0.0391266	0.558067	-0.00861579	0.552773	-0.0205829
	0.558214	0.0401372	0.558214	-0.0058114	0.552878	-0.0225258
	0.558308	0.0376842	0.558308	-0.00565882	0.552966	-0.0232988
	0.558391	0.0377221	0.558391	-0.00797953	0.553063	-0.0216461
	0.558466	0.0342702	0.558466	-0.00741366	0.553189	-0.0206265
	0.558557	0.0342488	0.558557	-0.00758042	0.553304	-0.0217005
	0.55869	0.0324475	0.55869	-0.00824734	0.553392	-0.0210618
	0.558807	0.0292758	0.558807	-0.00454895	0.553478	-0.0242861
	0.558897	0.0272781	0.558897	-0.00415513	0.553587	-0.0265295
	0.559001	0.024281	0.559001	-0.00496306	0.553675	-0.0266165
	0.559132	0.0267766	0.559132	-0.00747123	0.553755	-0.0258472
	0.559262	0.0260862	0.559262	-0.00748372	0.553836	-0.0255633
	0.559319	0.0238586	0.559319	-0.00583501	0.55396	-0.0227289
	0.559426	0.0235806	0.559426	-0.00377083	0.554036	-0.0233909
	0.559541	0.0203647	0.559541	-0.000626504	0.554123	-0.0229723
	0.559653	0.0213751	0.559653	0.00152863	0.554252	-0.0224083
	0.559734	0.0219985	0.559734	0.0024819	0.554379	-0.0239676
	0.559846	0.0216957	0.559846	0.00125855	0.554488	-0.0253608
	0.55996	0.0208673	0.55996	0.0030126	0.554577	-0.0257125
	0.560037	0.0195402	0.560037	0.0038377	0.554677	-0.0241488
	0.560156	0.0187574	0.560156	0.000976885	0.554801	-0.0229793
	0.560255	0.0171785	0.560255	-0.000833917	0.554884	-0.0230862
	0.560387	0.0142665	0.560387	-0.00348975	0.554953	-0.0219377
	0.56047	0.0123975	0.56047	-0.00358005	0.555057	-0.0235194
	0.560528	0.0123962	0.560528	-0.00391445	0.555158	-0.0219306
	0.560636	0.0130518	0.560636	-0.00392785	0.55531	-0.0228066
	0.560786	0.0134628	0.560786	-0.00338718	0.555415	-0.0224051
	0.560884	0.0146769	0.560884	-0.00307455	0.555535	-0.0196272
	0.560974	0.0127527	0.560974	-0.00481782	0.555633	-0.0155575
	0.561061	0.0123184	0.561061	-0.00432719	0.555736	-0.0125029
	0.561179	0.0119849	0.561179	-0.00333106	0.555833	-0.0117557
	0.561306	0.0117409	0.561306	-0.00164162	0.555995	-0.0105402
	0.561419	0.0104949	0.561419	0.000118077	0.556112	-0.0107736
	0.561558	0.0102179	0.561558	-0.000728563	0.556223	-0.012412
	0.561703	0.00821605	0.561703	-7.64635e-05	0.556317	-0.0125591
	0.561792	0.0115712	0.561792	-0.000604232	0.556425	-0.0148741
	0.561885	0.0111778	0.561885	1.03887e-05	0.556523	-0.0136479
	0.561979	0.00991407	0.561979	0.00125412	0.556613	-0.0122809
	0.562062	0.0121618	0.562062	0.000613364	0.556735	-0.00951089
	0.562193	0.0124343	0.562193	0.00183335	0.556862	-0.00564134
	0.562322	0.0112366	0.562322	-0.000407689	0.556964	-0.00513426
	0.562455	0.0103232	0.562455	0.000114968	0.557078	-0.00304667
	0.562575	0.0101271	0.562575	0.000192447	0.557187	-0.00159475
	0.562693	0.00898944	0.562693	-0.000139117	0.557276	0.0010105
	0.562822	0.00824875	0.562822	-0.00163026	0.55738	0.000507256
	0.562929	0.0110163	0.562929	-0.00432726	0.557456	0.00182969
	0.562995	0.0106561	0.562995	-0.00692526	0.557542	0.00565554
	0.563079	0.0124741	0.563079	-0.00805315	0.557638	0.00656004
	0.563147	0.0136256	0.563147	-0.00848513	0.557718	0.007098
	0.563249	0.0124635	0.563249	-0.00851329	0.557796	0.00693958
	0.563372	0.0114704	0.563372	-0.00679496	0.557903	0.0115804
	0.563464	0.0116132	0.563464	-0.00533396	0.558022	0.0126785
	0.563566	0.0110315	0.563566	-0.00262686	0.558134	0.0127737
	0.56364	0.0103104	0.56364	-0.00310159	0.558217	0.00955941
	0.56374	0.0104679	0.56374	-0.00574538	0.558319	0.0075616
	0.563849	0.0132521	0.563849	-0.00683466	0.55843	0.0072829
	0.563933	0.0129511	0.563933	-0.00611646	0.558514	0.00624262
	0.564033	0.0143597	0.564033	-0.00658854	0.558605	0.0058495
	0.564132	0.0143938	0.564132	-0.00623054	0.558723	0.00914388
	0.564253	0.0165027	0.564253	-0.00620731	0.558808	0.0108617
	0.564353	0.0159737	0.564353	-0.00601497	0.558909	0.0109592
	0.564472	0.016709	0.564472	-0.00717235	0.559011	0.0129001
	0.564551	0.01748	0.564551	-0.00540108	0.559111	0.0141363
	0.564647	0.0190573	0.564647	-0.00480203	0.55921	0.0147915
	0.564759	0.0216509	0.564759	-0.00437932	0.559305	0.0144297
	0.564871	0.022444	0.564871	-0.000955314	0.559412	0.0139571
	0.564979	0.0203345	0.564979	0.00194205	0.559497	0.0149587
	0.565074	0.0200252	0.565074	0.00073962	0.559612	0.0155905
	0.565157	0.0231657	0.565157	0.00340856	0.559679	0.015921
	0.56528	0.025384	0.56528	0.00280868	0.559794	0.0140448
	0.565364	0.0282577	0.565364	0.0048421	0.559923	0.0123737
	0.565454	0.0312715	0.565454	0.00346342	0.560024	0.0123651
	0.565524	0.0327369	0.565524	0.0039902	0.560141	0.0127556
	0.565639	0.0309702	0.565639	0.00436653	0.560228	0.0119139
	0.565748	0.030931	0.565748	0.0040189	0.560309	0.0118822
	0.565864	0.0306949	0.565864	0.0028263	0.560399	0.0138138
	0.565981	0.0306672	0.565981	-0.000851918	0.560558	0.0162481
	0.566063	0.0327041	0.566063	-0.000453085	0.560672	0.0179987
	0.566164	0.0331058	0.566164	0.000934901	0.560755	0.0154868
	0.566257	0.0325697	0.566257	0.00189086	0.560853	0.0168683
	0.566371	0.0307969	0.566371	-0.00182214	0.560987	0.0182248
	0.566483	0.0303967	0.566483	-0.00166147	0.561081	0.0151247
	0.566589	0.0305602	0.566589	0.000900138	0.561157	0.0142341
	0.566672	0.0315482	0.566672	0.00164383	0.561234	0.0130908
	0.566806	0.0327738	0.566806	-0.00248004	0.561342	0.0131629
	0.566948	0.0315819	0.566948	-0.00215972	0.561446	0.0138735
	0.567056	0.0312226	0.567056	-0.0024555	0.561556	0.0138167
	0.56716	0.0310759	0.56716	-0.00197821	0.561632	0.0141888
	0.567268	0.0307926	0.567268	-0.000683285	0.561732	0.0168281
	0.567376	0.0317234	0.567376	0.00065186	0.561821	0.0156993
	0.567485	0.0342168	0.567485	0.00117457	0.561936	0.016471
	0.567557	0.0344257	0.567557	-8.82463e-05	0.562052	0.018003
	0.567635	0.0329051	0.567635	0.00295577	0.56215	0.0203691
	0.567733	0.0306661	0.567733	0.00288951	0.562224	0.0224624
	0.567876	0.0304078	0.567876	0.0017254	0.562297	0.022678
	0.567974	0.0299045	0.567974	0.00434379	0.562392	0.0216208
	0.568062	0.0318342	0.568062	0.00551075	0.562495	0.0225835
	0.568137	0.0340502	0.568137	0.00566518	0.562629	0.0216761
	0.568237	0.0326638	0.568237	0.00506905	0.562747	0.0231999
	0.568364	0.0337201	0.568364	0.00315106	0.562862	0.0219324
	0.568499	0.0344731	0.568499	0.00376386	0.562958	0.0232858
	0.568573	0.0339181	0.568573	0.00555525	0.563066	0.022624
	0.568657	0.0309638	0.568657	0.00316186	0.563173	0.0253405
	0.56873	0.0295783	0.56873	0.00581037	0.563259	0.0267155
	0.568831	0.0295865	0.568831	0.00528084	0.563357	0.0276892
	0.568953	0.0304841	0.568953	0.00701565	0.563468	0.0266992
	0.569051	0.0294	0.569051	0.00843798	0.563549	0.0283323
	0.569135	0.0305288	0.569135	0.0102983	0.563667	0.0277521
	0.569233	0.0301612	0.569233	0.0102513	0.56377	0.0302088
	0.569344	0.029138	0.569344	0.0086435	0.563869	0.0310077
	0.569487	0.0311466	0.569487	0.010162	0.563957	0.0305731
	0.569594	0.0306274	0.569594	0.0121914	0.564043	0.0311334
	0.569698	0.0299427	0.569698	0.0116975	0.564164	0.0317888
	0.569783	0.0299904	0.569783	0.0103805	0.56428	0.0283681
	0.569896	0.0291786	0.569896	0.00820728	0.564373	0.0301722
	0.570002	0.0299915	0.570002	0.00806355	0.564487	0.0272963
	0.570089	0.0299322	0.570089	0.00759607	0.564595	0.029189
	0.570194	0.0287082	0.570194	0.00524896	0.564713	0.0295896
	0.570261	0.0239068	0.570261	0.0048777	0.564822	0.0292177
	0.570375	0.0234076	0.570375	0.0023511	0.564929	0.0294258
	0.570512	0.0214301	0.570512	0.00262508	0.565049	0.0298974
	0.570612	0.0220888	0.570612	0.00494683	0.565176	0.0300981
	0.570693	0.0231981	0.570693	0.00542242	0.565298	0.0287402
	0.570766	0.0215708	0.570766	0.00477143	0.565382	0.026417
	0.570869	0.0219724	0.570869	0.00362829	0.565461	0.0282948
	0.570956	0.0218252	0.570956	0.00551604	0.565558	0.0276367
	0.571072	0.0223763	0.571072	0.00632268	0.565654	0.0297909
	0.571168	0.0212112	0.571168	0.00407366	0.565722	0.0275172
	0.571261	0.0199378	0.571261	0.00433855	0.565804	0.0282811
	0.571377	0.0217057	0.571377	0.00460775	0.565918	0.0260739
	0.571512	0.0206966	0.571512	0.00676805	0.566012	0.0251571
	0.571581	0.0200504	0.571581	0.00570918	0.566103	0.0236762
	0.571703	0.0197375	0.571703	0.00617829	0.566184	0.0238332
	0.571827	0.0181754	0.571827	0.00506214	0.566266	0.0215135
	0.571931	0.018095	0.571931	0.00551466	0.566364	0.0222838
	0.572022	0.0190113	0.572022	0.00537038	0.566472	0.0221356
	0.572094	0.0177759	0.572094	0.00640119	0.566557	0.0228747
	0.572176	0.0158518	0.572176	0.00562872	0.566662	0.0238644
	0.572248	0.0140371	0.572248	0.0044875	0.56677	0.0247159
	0.572387	0.0112295	0.572387	0.00596311	0.566848	0.0248373
	0.572479	0.0110551	0.572479	0.00450369	0.566969	0.0237657
	0.57259	0.01001	0.57259	0.00656865	0.567067	0.024968
	0.57267	0.00740111	0.57267	0.00566884	0.567155	0.0250917
	0.572742	0.00574021	0.572742	0.00652321	0.567258	0.0246656
	0.572827	0.00606678	0.572827	0.00612007	0.567357	0.0227824
	0.572945	0.00588047	0.572945	0.00404312	0.567451	0.025956
	0.573074	0.0028698	0.573074	0.00465513	0.567544	0.0258019
	0.573166	0.00206335	0.573166	0.00589062	0.567651	0.0257506
	0.573276	0.00227119	0.573276	0.00568966	0.567728	0.0256576
	0.573384	0.00201955	0.573384	0.00702087	0.56783	0.025751
	0.573464	0.00125606	0.573464	0.00549159	0.567933	0.027705
	0.573559	-0.000655607	0.573559	0.00155731	0.568028	0.0239641
	0.573623	0.00118107	0.573623	-0.00150678	0.568116	0.0202564
	0.573743	0.001285	0.573743	-0.0021183	0.568192	0.0174615
	0.573829	0.00143722	0.573829	-0.00368004	0.568281	0.0182182
	0.573932	0.00147461	0.573932	-0.00087372	0.568384	0.0168791
	0.574008	0.000198105	0.574008	-0.00183943	0.568494	0.0160066
	0.574107	0.000637828	0.574107	-0.00261645	0.568576	0.0179701
	0.574203	0.000242557	0.574203	-0.00257844	0.568678	0.0180615
	0.574259	0.000454685	0.574259	-0.00421562	0.568807	0.0159337
	0.574378	0.00156813	0.574378	-0.00798531	0.568891	0.0142018
	0.574503	0.00350319	0.574503	-0.0100768	0.568983	0.0111333
	0.574623	0.00346685	0.574623	-0.00973499	0.569061	0.00933851
	0.574692	0.00589208	0.574692	-0.0121031	0.569172	0.00695739
	0.574751	0.00660878	0.574751	-0.012579	0.569289	0.00660466
	0.574853	0.00677879	0.574853	-0.0108943	0.569388	0.00245287
	0.574988	0.00495412	0.574988	-0.0132668	0.569469	0.00310072
	0.575108	0.00560906	0.575108	-0.0161925	0.569549	0.00238981
	0.575204	0.0059341	0.575204	-0.0163478	0.569659	0.000260683
	0.575309	0.00445655	0.575309	-0.0184811	0.56974	-0.000262303
	0.575427	0.00835311	0.575427	-0.0180359	0.56982	0.0023152
	0.575545	0.00718355	0.575545	-0.0193408	0.569932	0.00261337
	0.575605	0.00576625	0.575605	-0.0184812	0.570036	0.00229872
	0.57568	0.00264087	0.57568	-0.0187288	0.570167	9.89361e-05
	0.57576	0.00462075	0.57576	-0.0188347	0.570276	0.00077073
	0.575834	0.00513144	0.575834	-0.0198074	0.570382	0.000303101
	0.575947	0.00537921	0.575947	-0.02216	0.570479	-0.000872017
	0.576092	0.00337366	0.576092	-0.0206991	0.570564	-0.000909728
	0.576239	0.00359777	0.576239	-0.0213558	0.570657	-0.00415818
	0.57637	0.00502653	0.57637	-0.022195	0.570737	-0.00279075
	0.576478	0.00596756	0.576478	-0.0227456	0.570848	-0.00369594
	0.576582	0.00616682	0.576582	-0.0193261	0.570981	-0.00514733
	0.576669	0.0073591	0.576669	-0.0194946	0.571095	-0.000756792
	0.576752	0.00946679	0.576752	-0.0189561	0.571197	-0.000785207
	0.576851	0.00928037	0.576851	-0.0179789	0.571309	0.00141642
	0.576952	0.0105083	0.576952	-0.0174842	0.571389	-0.00156479
	0.577073	0.012774	0.577073	-0.0178459	0.5715	-0.00193822
	0.577149	0.0131667	0.577149	-0.0152647	0.571602	-0.00437198
	0.577237	0.0140816	0.577237	-0.0154289	0.571694	-0.00545705
	0.57735	0.0165321	0.57735	-0.0141555	0.571802	-0.00519107
	0.577452	0.0177089	0.577452	-0.0167997	0.571905	-0.00609068
	0.577551	0.0141572	0.577551	-0.0156682	0.572003	-0.00542961
	0.577658	0.0145789	0.577658	-0.0138333	0.572088	-0.00684506
	0.577763	0.0140584	0.577763	-0.0164774	0.572181	-0.0077596
	0.577861	0.0168387	0.577861	-0.0173118	0.572283	-0.00926272
	0.577973	0.0162862	0.577973	-0.0149947	0.572386	-0.0111491
	0.578082	0.0156311	0.578082	-0.0182215	0.572484	-0.0107758
	0.578157	0.0152246	0.578157	-0.0184287	0.572574	-0.0105487
	0.578224	0.0142005	0.578224	-0.0176566	0.572665	-0.011981
	0.578284	0.0133719	0.578284	-0.01782	0.572753	-0.010819
	0.578372	0.0128798	0.578372	-0.0138674	0.572857	-0.0122872
	0.578468	0.014183	0.578468	-0.0120683	0.572934	-0.0113064
	0.578573	0.0149518	0.578573	-0.013097	0.573037	-0.0119433
	0.578677	0.014834	0.578677	-0.0106185	0.573163	-0.0122792
	0.578769	0.0169338	0.578769	-0.0101009	0.573248	-0.0115095
	0.57887	0.015147	0.57887	-0.00606413	0.573353	-0.0128285
	0.579008	0.0150329	0.579008	-0.00700532	0.57343	-0.0123186
	0.579096	0.0157582	0.579096	-0.00598827	0.573525	-0.0113519
	0.579164	0.0158463	0.579164	-0.00735462	0.573659	-0.0102719
	0.579303	0.0169335	0.579303	-0.00852409	0.573762	-0.0118376
	0.579381	0.0197462	0.579381	-0.00816194	0.573835	-0.00903599
	0.5795	0.0205673	0.5795	-0.00910464	0.573927	-0.0100139
	0.579605	0.0209508	0.579605	-0.00840851	0.574014	-0.0106163
	0.579694	0.0211829	0.579694	-0.0059787	0.574124	-0.012408
	0.579786	0.0217326	0.579786	-0.00542788	0.574217	-0.0111188
	0.579903	0.0226721	0.579903	-0.00441696	0.57431	-0.012973
	0.579988	0.0210923	0.579988	-0.0042623	0.57441	-0.0128213
	0.580091	0.0180121	0.580091	-0.00380386	0.574479	-0.0141198
	0.580188	0.0167251	0.580188	-0.00133276	0.57457	-0.0146287
	0.580267	0.0201089	0.580267	-0.00023436	0.574669	-0.0141855
	0.580395	0.021228	0.580395	0.00235245	0.574773	-0.0123812
	0.580527	0.0222313	0.580527	0.00116108	0.574885	-0.0144431
	0.580617	0.0228614	0.580617	0.00120099	0.57498	-0.0158547
	0.580691	0.023005	0.580691	0.00152515	0.575065	-0.0175018
	0.580768	0.024995	0.580768	0.0039366	0.575176	-0.0166404
	0.580854	0.0239077	0.580854	0.00927	0.575281	-0.0177329
	0.580954	0.0241326	0.580954	0.0105786	0.575348	-0.018625
	0.581062	0.023765	0.581062	0.01081	0.575436	-0.0182711
	0.58115	0.0260158	0.58115	0.014455	0.575575	-0.0177599
[truncated: 3,991 more rows]
