# Supplementary material for: Structure of the human dopamine transporter and mechanisms of inhibition
Source: Nature. 2024 Aug 7;632(8025):672–7. doi: 10.1038/s41586-024-07739-9 (PMC11324517; doi:10.1038/s41586-024-07739-9)
Supplement: Supplementary file 9 — Source Data Extended Data Fig. 7 [file 41586_2024_7739_MOESM9_ESM.xlsx]

## Sheet: Ext Data Fig 7c
Extended Data Fig 7c
	Replicate 1
	MRS7292 (µM)	1e-06			30			10			3.33			1.11			0.37			0.123			0.041
	W84A total	5070	4982	5054	4924	4868	4552	4713	5124	5164	4757	5251	4774	5130	4679	4795	5700	5202	4820	5010	4838	4937	5266	5201	5101
	W84A background	33	21	24	26	29	21	26	28	35	32	30	22	33	39	33	33	37	33	25	23	29	25	24	18
	W84C total	4760	5939	5408	4954	3057	4610	6416	6207	5849	5807	6342	6018	4560	6157	6005	6996	6040	6103	6082	6141	5806	5161	5312	5150
	W84C background	31	38	32	40	40	33	60	39	42	38	43	38	36	47	39	40	67	46	41	47	37	34	28	35
	Y394F total	2315	2380	2515	2421	2231	2505	2825	2576	2721	2762	2184	1914	2789	2557	2651	2327	2753	2672	3048	2825	2648	5104	5167	4746
	Y394F background	18	22	16	12	17	23	18	23	13	13	21	20	11	21	23	15	23	19	17	22	12	25	28	29
	Replicate 2
	MRS7292 (µM)	1e-06			30			10			3.33			1.11			0.37			0.123			0.041
	W84A total	4895	4792	4802	3395	3824	4400	4277	4629	4768	4301	4523	4569	4984	5198	4980	4894	4668	4952	4930	5121	4987	4749	4230	4559
	W84A background	35	38	37	52	24	39	39	51	42	42	41	38	43	34	42	42	36	55	52	40	41	34	37	38
	W84C total	4594	4467	4710	4716	4588	4467	5725	4868	5439	5290	5001	5041	4560	4192	4804	4864	5475	5004	5015	4917	5068	5542	4901	4879
	W84C background	36	48	50	31	42	42	50	47	56	43	50	52	34	25	36	35	27	51	51	49	39	45	41	26
	Y394F total	1962	2141	2109	1926	2280	2146	2728	2379	2191	2058	2080	2545	1683	2000	1961	2258	2255	2215	2135	2187	2249	2021	1947	2451
	Y394F background	24	17	17	15	24	20	9	17	806	19	20	14	13	13	12	15	18	19	18	16	11	11	17	21
	Replicate 3
	MRS7292 (µM)	1e-06			30			10			3.33			1.11			0.37			0.123			0.041
	W84A total	4600	4953	4373	4392	4159	3949	4916	4947	4852	4697	4581	4993	4949	4430	4563	4517	4587	4491	4751	4624	4813	4747	4675	5103
	W84A background	40	48	27	30	41	32	47	41	38	46	31	45	41	31	27	32	30	45	37	33	43	36	31	46
	W84C total	3850	4193	4029	3448	3565	3579	4200	4303	3830	3941	4001	3991	2868	3597	3884	3395	4058	4217	3749	3676	3489	3714	3791	3749
	W84C background	29	26	55	22	32	26	36	43	37	26	33	58	37	33	43	30	48	45	52	32	37	41	35	54
	Y394F total	2218	1876	2149	1689	1287	1345	1698	1883	1871	1969	2086	2231	1802	1518	1933	1771	1434	1467	1538	1496	1463	1672	1475	1990
	Y394F background	20	16	18	15	12	9	17	22	29	8	20	11	13	18	23	19	13	22	19	20	13	20	18	20

## Sheet: Ext Data Fig 7d
Extended Data Fig 7d
		[3H]DA Uptake
		Replicate 1			Replicate 2			Replicate 3
	∆-hDAT	5323	5814	5009	4834	4159	4990	5802	5450	5280
	∆-hDAT Background	29	27	23	16	21	27	28	27	36
	D385A	4542	4663	5179	4419	4560	4237	4682	5001	4935
	D385A Background	44	28	25	24	21	30	24	38	41
	V364I	5751	5593	5760	5223	5698	5483	5760	5457	5433
	V364I Background	13	16	15	22	28	26	31	21	29
	D385N	4317	5078	4772	4035	3810	4337	4472	4506	4140
	D385N Background	18	30	42	35	43	30	27	27	34
	M414L	3006	3884	4194	3372	3039	3346	1528	1501	2020
	M414L Background	7	13	66	22	13	15	20	11	20
	I390L	1962	2235	2181	1892	2075	1869	1764	1710	1776
	I390L Background	21	18	29	10	14	28	16	18	21
	I390L_V364I	1634	1732	1505	1538	1559	1450	1500	1731	1700
	I390L_V364I Background	18	18	15	18	21	14	14	14	19
	W84A	5070	4982	5054	4895	4792	4802	4600	4953	4373
	W84A Background	33	21	24	35	38	37	40	48	27
	W84C	4760	5939	5408	4594	4467	4710	3850	4193	4029
	W84C Background	31	38	32	36	48	50	29	26	55
	Y394F	2315	2380	2515	1962	2141	2109	2218	1876	2149
	Y394F Background	18	22	16	24	17	17	20	16	18
