# Supplementary material for: Structure of the human dopamine transporter and mechanisms of inhibition
Source: Nature. 2024 Aug 7;632(8025):672–7. doi: 10.1038/s41586-024-07739-9 (PMC11324517; doi:10.1038/s41586-024-07739-9)
Supplement: Supplementary file 10 — Source Data Extended Data Fig. 9 [file 41586_2024_7739_MOESM10_ESM.xlsx]

## Sheet: Ext Data Fig 9h
Extended Data Fig 9h
	Replicate 1
	Added Zn2+ (µM)	0			0.14			0.41			1.23			3.7			11.11			33.33
	T211E total counts	4357	4705	4796	4111	4439	4381	3967	3653	3494	3026	2993	2599	1745	1686	1641	1277	1216	1169	1482	1357	1240
	T211E background	35	51	54	77	86	40	37	51	42	57	39	109	18	45	51	33	62	19	30	34	431
	Replicate 2
	Added Zn2+ (µM)	0			0.14			0.41			1.23			3.7			11.11			33.33
	T211E total counts	5653	5242	6354	4626	4364	4120	4071	3488	3430	2422	2510	2112	1474	1327	1237	1383	1368	1460	1671	1427	1404
	T211E background	78	73	65	236	48	69	61	64	63	77	58	51	35	159	39	21	30	53	44	35	32
	Replicate 3
	Added Zn2+ (µM)	0			0.14			0.41			1.23			3.7			11.11			33.33
	T211E total counts	4211	4855	3784	3264	2872	2576	2623	2437	2616	1002	1065	1163	1031	2949	1068	918	806	767	969	997	866
	T211E background	30	27	36	33	39	31	23	22	28	34	25	30	47	30	29	38	51	30	33	31	31
